# Supplementary material for: Cytosolic PRDX1 acts as an extramitochondrial sink to set mitochondrial H2O2 levels and enable resilience to chronic mitochondrial oxidative stress
Source: Redox Biol. 2026 Apr 30;94:104195. doi: 10.1016/j.redox.2026.104195 (PMC13158620; doi:10.1016/j.redox.2026.104195)
Supplement: Multimedia component 1 [file mmc1.xlsx]

## Sheet: Overview
Appendix supplementary data 1 .
Cytation data: Number of cells and experiments analyzed for figures/data
Statistical analysis: For Cytation3 measurements, the data was not normal distributed, therefore instead of a t-test, a Wilcoxon/Mann-Whitney-U-test was performed and samples were compared in pairs.
Legend: explanation of columns
Figure	Subpanel	Represented	Cell line	Sensor	Treatment	# experiments included	# cells	# replicates	Statistics	Timescale
1	A	Response Curves	PRDX1 KO	Cytosol	5µM H2O2	1	57	N.A.	N.A.	0 - 140 min

## Sheet: Fig1
Figure	Subpanel	Represented	Cell line	Sensor	Treatment	# experiments included	# cells	# replicates	Statistics	Timescale
1	A	Response curves (mean, individual cells, std. dev.)	PRDX1 KO	Cytosol	5µM H2O2	1	57	N.A.	N.A.	0 - 140 min
1	C	Boxplot (median, 1st and 3rd quartile, whiskers 1.5 × IQR)	WT	Cytosol	BL	3	251	N.A.	pairwise Wilcox test	-10 - 0 min
				Matrix	BL	3	233	N.A.
			PRDX3 KO	Cytosol	BL	3	156	N.A.
				Matrix	BL	3	131	N.A.
			PRDX5 KO	Cytosol	BL	3	151	N.A.
				Matrix	BL	3	137	N.A.
			PRDX3/5 DKO	Cytosol	BL	3	168	N.A.
				Matrix	BL	3	148	N.A.
1	D	Boxplot (median, 1st and 3rd quartile, whiskers 1.5 × IQR)	WT	Cytosol	BL	3	251	N.A.	pairwise Wilcox test	-10 - 0 min
				Matrix	BL	3	233	N.A.
			PRDX1 KO	Cytosol	BL	3	128	N.A.
				Matrix	BL	3	123	N.A.
			PRDX2 KO	Cytosol	BL	3	155	N.A.
				Matrix	BL	3	116	N.A.
			PRDX1/2 DKO	Cytosol	BL	3	110	N.A.
				Matrix	BL	3	132	N.A.
1	E	Response curves (mean, std. dev.)	WT	Cytosol	5µM H2O2	1	63	3	Wilcox test	-10 - 60 min
				Matrix	5µM H2O2	1	67	3
				Matrix	10µM H2O2	1	61	2
			PRDX3 KO	Cytosol	5µM H2O2	1	80	3
				Matrix	5µM H2O2	1	66	3
				Matrix	10µM H2O2	1	77	2
			PRDX5 KO	Cytosol	5µM H2O2	1	83	3
				Matrix	5µM H2O2	1	80	3
				Matrix	10µM H2O2	1	55	2
1	F	Response curves (mean, std. dev.)	WT	Cytosol	5µM H2O2	1	69	3	Wilcox test	-10 - 60 min
				Matrix	5µM H2O2	1	51	3
			PRDX3/5 DKO	Cytosol	5µM H2O2	1	48	3
				Matrix	5µM H2O2	1	40	3
1	G	Response curves (mean, std. dev.)	WT	Cytosol	5µM H2O2	1	63	3	Wilcox test	-10 - 60 min
				Matrix	5µM H2O2	1	67	3
			PRDX1 KO	Cytosol	5µM H2O2	1	57	3
				Matrix	5µM H2O2	1	56	3
			PRDX2 KO	Cytosol	5µM H2O2	1	67	3
				Matrix	5µM H2O2	1	44	3
1	H	Response curves (mean, std. dev.)	WT	Cytosol	5µM H2O2	1	69	3	Wilcox test	-10 - 60 min
				Matrix	5µM H2O2	1	51	3
			PRDX1/2 DKO	Cytosol	5µM H2O2	1	49	3
				Matrix	5µM H2O2	1	41	3
1	I	AUC Boxplot (median, 1st and 3rd quartile, whiskers 1.5 × IQR)	WT	Cytosol	5µM H2O2	3	250	N.A.	pairwise Wilcox test	5 - 40 min
				Matrix	5µM H2O2	3	204	N.A.
				Matrix	10µM H2O2	2	126	N.A.
			PRDX1 KO	Cytosol	5µM H2O2	3	127	N.A.
				Matrix	5µM H2O2	3	122	N.A.
			PRDX2 KO	Cytosol	5µM H2O2	3	154	N.A.
				Matrix	5µM H2O2	3	115	N.A.
			PRDX1/2 DKO	Cytosol	5µM H2O2	3	110	N.A.
				Matrix	5µM H2O2	3	131	N.A.
			PRDX3 KO	Cytosol	5µM H2O2	3	155	N.A.
				Matrix	5µM H2O2	3	130	N.A.
				Matrix	10µM H2O2	2	102	N.A.
			PRDX5 KO	Cytosol	5µM H2O2	3	150	N.A.
				Matrix	5µM H2O2	3	136	N.A.
				Matrix	10µM H2O2	2	112	N.A.
			PRDX3/5 DKO	Cytosol	5µM H2O2	3	167	N.A.
				Matrix	5µM H2O2	3	147	N.A.

## Sheet: Fig2
Figure	Subpanel	Represented	Cell line	Sensor	Treatment	# experiments included	# cells	# replicates	Statistics	Timescale
2	A	Response curves (mean, std. dev.)	WT	Matrix	8mM L-Alanine	1	29	N.A.	Wilcox test	-10 - 60 min
					8mM D-Alanine	1	65	N.A.
		AUC Boxplot (median, 1st and 3rd quartile, whiskers 1.5 × IQR)	WT	Matrix	1mM D-Alanine	1	40	2	pairwise Wilcox test	20 - 55 min
					2mM D-Alanine	1	28	2
					4mM D-Alanine	1	12	2
					8mM D-Alanine	1	15	2
					8mM L-Alanine	1	6	2
2	B	Boxplot (median, 1st and 3rd quartile, whiskers 1.5 × IQR)	WT	Matrix	BL	2	167	N.A.	pairwise Wilcox test	-10 - 0 min
			PRDX1 KO	Matrix	BL	2	139	N.A.
			PRDX2 KO	Matrix	BL	2	125	N.A.
			PRDX1/2 DKO	Matrix	BL	2	159	N.A.
			PRDX3 KO	Matrix	BL	2	143	N.A.
			PRDX5 KO	Matrix	BL	2	66	N.A.
			PRDX3/5 DKO	Matrix	BL	2	119	N.A.
2	C	AUC Boxplot (median, 1st and 3rd quartile, whiskers 1.5 × IQR)	WT	Matrix	8mM L-Alanine	2	51	N.A.	pairwise Wilcox test	20 - 55 min
					4mM D-Alanine	2	73	N.A.
			PRDX1 KO	Matrix	8mM L-Alanine	2	76	N.A.
					4mM D-Alanine	2	61	N.A.
			PRDX2 KO	Matrix	8mM L-Alanine	2	69	N.A.
					4mM D-Alanine	2	56	N.A.
			PRDX1/2 DKO	Matrix	8mM L-Alanine	2	86	N.A.
					4mM D-Alanine	2	90	N.A.
			WT	Matrix	8mM L-Alanine	2	14	N.A.
					4mM D-Alanine	2	26	N.A.
			PRDX3 KO	Matrix	8mM L-Alanine	2	67	N.A.
					4mM D-Alanine	2	109	N.A.
			PRDX5 KO	Matrix	8mM L-Alanine	2	65	N.A.
					4mM D-Alanine	2	38	N.A.
			PRDX3/5 DKO	Matrix	8mM L-Alanine	2	83	N.A.
					4mM D-Alanine	2	44	N.A.
2	D	AUC Boxplot (median, 1st and 3rd quartile, whiskers 1.5 × IQR)	WT	Cytosol	8mM L-Alanine	2	89	N.A.	pairwise Wilcox test	20 - 55 min
					4mM D-Alanine	2	117	N.A.
			PRDX1 KO	Cytosol	8mM L-Alanine	2	70	N.A.
					4mM D-Alanine	2	132	N.A.
			PRDX2 KO	Cytosol	8mM L-Alanine	2	61	N.A.
					4mM D-Alanine	2	54	N.A.
			PRDX1/2 DKO	Cytosol	8mM L-Alanine	2	45	N.A.
					4mM D-Alanine	2	40	N.A.
			WT	Cytosol	8mM L-Alanine	2	48	N.A.
					4mM D-Alanine	2	92	N.A.
					8mM D-Alanine	2	64	N.A.
			PRDX3 KO	Cytosol	8mM L-Alanine	2	48	N.A.
					4mM D-Alanine	2	64	N.A.
					8mM D-Alanine	2	62	N.A.
			PRDX5 KO	Cytosol	8mM L-Alanine	2	44	N.A.
					4mM D-Alanine	2	95	N.A.
					8mM D-Alanine	2	36	N.A.
			PRDX3/5 DKO	Cytosol	8mM L-Alanine	2	25	N.A.
					4mM D-Alanine	2	67	N.A.
					8mM D-Alanine	2	52	N.A.

## Sheet: Fig3
Figure	Subpanel	Represented	Cell line	Sensor	Treatment	# experiments included	# cells	# replicates	Statistics	Timescale
3	G	AUC Boxplot (median, 1st and 3rd quartile, whiskers 1.5 × IQR)	WT	Cytosol	2mM D-Alanine	2	62	2	pairwise Wilcox test	20 - 55 min
					4mM D-Alanine	2	96	2
					8mM D-Alanine	2	71	2
					16mM L-Alanine	2	84	2
			PRDX1/2 DKO	Cytosol	2mM D-Alanine	2	84	2	pairwise Wilcox test	20 - 55 min
					4mM D-Alanine	2	93	2
					8mM D-Alanine	2	98	2
					16mM L-Alanine	2	76	2
			WT	Matrix	2mM D-Alanine	2	66	2	pairwise Wilcox test	20 - 55 min
					4mM D-Alanine	2	54	2
					8mM D-Alanine	2	79	2
					16mM L-Alanine	2	67	2
			PRDX1/2 DKO	Matrix	2mM D-Alanine	2	60	2	pairwise Wilcox test	20 - 55 min
					4mM D-Alanine	2	75	2
					8mM D-Alanine	2	56	2
					16mM L-Alanine	2	80	2

## Sheet: Fig S2
Figure	Subpanel	Represented	Cell line	Sensor	Treatment	# experiments included	# cells	# replicates	Statistics	Timescale
S2	B	Response curves (mean, std. dev.)	WT	Cytosol	4mM D-Alanine	1	96	2	pairwise Wilcox test	-10 - 60 min
				Matrix	4mM D-Alanine	1	56	2
			PRDX1 KO	Cytosol	4mM D-Alanine	1	99	2
				Matrix	4mM D-Alanine	1	47	2
			PRDX2 KO	Cytosol	4mM D-Alanine	1	37	2
				Matrix	4mM D-Alanine	1	37	2
			PRDX1/2 DKO	Cytosol	4mM D-Alanine	1	25	2
				Matrix	4mM D-Alanine	1	65	2
			WT	Cytosol	4mM D-Alanine	1	28	2
				Matrix	4mM D-Alanine	1	13	2
			PRDX3 KO	Cytosol	4mM D-Alanine	1	27	2
				Matrix	4mM D-Alanine	1	26	2
			PRDX5 KO	Cytosol	4mM D-Alanine	1	43	2
				Matrix	4mM D-Alanine	1	12	2
			WT	Cytosol	4mM D-Alanine	1	60	2
				Matrix	4mM D-Alanine	1	13	2
			PRDX3/5 DKO	Cytosol	4mM D-Alanine	1	49	2
				Matrix	4mM D-Alanine	1	34	2
S2	C	Response curves (mean, std. dev.)	PRDX1/2 DKO	Cytosol	4mM D-Alanine	1	26	2	Wilcox test	-10 - 60 min
				Matrix	4mM D-Alanine	1	65	2
			PRDX3/5 DKO	Cytosol	4mM D-Alanine	1	49	2
				Matrix	4mM D-Alanine	1	28	2
S2	D	Response curves (mean, std. dev.)	WT	Matrix	1mM D-Alanine	1	16	2	Wilcox test	-10 - 60 min
			PRDX1/2 DKO	Matrix	1mM D-Alanine	1	38	2

## Sheet: Fig S3
Figure	Subpanel	Represented	Cell line	Sensor	Treatment	# experiments included	# cells	# replicates	Statistics	Timescale
S3	H	Response curves (mean, std. dev.)	WT	Cytosol	8mM D-Ala	1	42	2	Wilcox test	-10 - 60 min
				Matrix	8mM D-Ala	1	52	2
				Cytosol	16mM L-Ala	1	39	2
				Matrix	16mM L-Ala	1	60	2
			PRDX1/2 DKO	Cytosol	8mM D-Ala	1	46	2
				Matrix	8mM D-Ala	1	36	2
				Cytosol	16mM L-Ala	1	50	2
				Matrix	16mM L-Ala	1	21	2

## Sheet: Fig S4
Figure	Subpanel	Represented	Cell line	Sensor	Treatment	# experiments included	# cells	# replicates	Statistics	Timescale
S4	B	Response curves (mean, individual cells, std. dev.)	PRDX1/2 DKO	Cytosol	20µM H2O2	1	40	N.A.	N.A.	0 - 140 min
S4	C	Boxplot (median, 1st and 3rd quartile, whiskers 1.5 × IQR)	WT	Cytosol	BL	6	106	N.A.	pairwise Wilcox test	-10 - 0 min
				Matrix	BL	6	127	N.A.
			PRDX1/2 DKO	Cytosol	BL	3	40	N.A.
				Matrix	BL	3	31	N.A.
			PRDX3/5 DKO	Cytosol	BL	3	94	N.A.
				Matrix	BL	3	54	N.A.
S4	D	Response curves (mean, std. dev.)	WT	Cytosol	20µM H2O2	1	65	2	Wilcox test	-10 - 60 min
				Matrix	20µM H2O2	1	60	2
			PRDX1/2 DKO	Cytosol	20µM H2O2	1	40	2
				Matrix	20µM H2O2	1	31	2
			PRDX3/5 DKO	Cytosol	20µM H2O2	1	94	2
				Matrix	20µM H2O2	1	54	2
S4	E	AUC Boxplot (median, 1st and 3rd quartile, whiskers 1.5 × IQR)	WT	Cytosol	20µM H2O2	4	223	N.A.	pairwise Wilcox test	-10 - 0 min
				Matrix	20µM H2O2	4	259	N.A.
			PRDX1/2 DKO	Cytosol	20µM H2O2	2	71	N.A.
				Matrix	20µM H2O2	2	62	N.A.
			PRDX3/5 DKO	Cytosol	20µM H2O2	2	102	N.A.
				Matrix	20µM H2O2	2	100	N.A.
