# Supplementary material for: Cytosolic PRDX1 acts as an extramitochondrial sink to set mitochondrial H2O2 levels and enable resilience to chronic mitochondrial oxidative stress
Source: Redox Biol. 2026 Apr 30;94:104195. doi: 10.1016/j.redox.2026.104195 (PMC13158620; doi:10.1016/j.redox.2026.104195)
Supplement: Multimedia component 2 [file mmc2.csv]

1_chr11_ENSG00000068976_PYGM	GCAGGCACGGGCGTATCGTA	PYGM
2_chr11_ENSG00000068976_PYGM	GCCAGGCACGGGCGTATCGT	PYGM
3_chr11_ENSG00000068976_PYGM	GACGGGCGTATCGTAGGGCA	PYGM
4_chr11_ENSG00000068976_PYGM	GTGTTGCGATAGCCAGGCAC	PYGM
5_chr11_ENSG00000068976_PYGM	GTTGTTGCGATAGCCAGGCA	PYGM
6_chr11_ENSG00000068976_PYGM	GACGAGAGATGTTCTCCGCC	PYGM
7_chr11_ENSG00000068976_PYGM	GGTGCGACCCCGCGATGCAC	PYGM
8_chr11_ENSG00000068976_PYGM	GATGCGCGCCACGCCGTTGA	PYGM
9_chr11_ENSG00000068976_PYGM	GCGGGGTCGCACGCCGTCAA	PYGM
10_chr11_ENSG00000068976_PYGM	GTCGCACGCCGTCAACGGCG	PYGM
11_chr22_ENSG00000100243_CYB5R3	GGCGGAAGCGCCGGGTGTCA	CYB5R3
12_chr22_ENSG00000100243_CYB5R3	GAGGGCAAAGCGGAAGCGCC	CYB5R3
13_chr22_ENSG00000100243_CYB5R3	GATGTGCTGGGGTGACGGCA	CYB5R3
14_chr22_ENSG00000100243_CYB5R3	GGATGTGCTGGGGTGACGGC	CYB5R3
15_chr22_ENSG00000100243_CYB5R3	GTCCATCAATTCGAGCCGAG	CYB5R3
16_chr22_ENSG00000100243_CYB5R3	GTGTATAGGGCCGGACGACC	CYB5R3
17_chr22_ENSG00000100243_CYB5R3	GGACAAGGGCTTCGTGGACC	CYB5R3
18_chr22_ENSG00000100243_CYB5R3	GGCTCGAATTGATGGAAACC	CYB5R3
19_chr22_ENSG00000100243_CYB5R3	GACCTCTCGGCTCGAATTGA	CYB5R3
20_chr22_ENSG00000100243_CYB5R3	GAAGCCCTTGTCATCATCGC	CYB5R3
21_chr2_ENSG00000084733_RAB10	GCCCATTGCGCCTCTGTAGT	RAB10
22_chr2_ENSG00000084733_RAB10	GTCCTACTACAGAGGCGCAA	RAB10
23_chr2_ENSG00000084733_RAB10	GATTGCGCCTCTGTAGTAGG	RAB10
24_chr22_ENSG00000100220_RTCB	GAATTAAGGAATGCCTGTCG	RTCB
25_chr22_ENSG00000100220_RTCB	GTAAGGAATGCCTGTCGAGG	RTCB
26_chr22_ENSG00000100220_RTCB	GTTCTATGTGAATGATGCTC	RTCB
27_chr22_ENSG00000100220_RTCB	GTGCCAGCCATGAAACAGAT	RTCB
28_chr22_ENSG00000100220_RTCB	GAATCTGTTTCATGGCTGGC	RTCB
29_chr22_ENSG00000100220_RTCB	GATGAAACAGATTGGCAATG	RTCB
30_chr22_ENSG00000100220_RTCB	GCATATCCTGAATGGACATC	RTCB
31_chr22_ENSG00000100220_RTCB	GCAGGATATGGGTTTGCTAT	RTCB
32_chr22_ENSG00000100220_RTCB	GCTGATGTCCATTCAGGATA	RTCB
33_chr22_ENSG00000100220_RTCB	GGGGTTTGCTATTGGGAACA	RTCB
34_chrX_ENSG00000077713_SLC25A43	GCATACTGGAACCATCGTAC	SLC25A43
35_chrX_ENSG00000077713_SLC25A43	GGTTCCTTGCCCTTTATCGA	SLC25A43
36_chrX_ENSG00000077713_SLC25A43	GTCATGGCTGGGAGTCTCGC	SLC25A43
37_chrX_ENSG00000077713_SLC25A43	GATACTGGAACCATCGTACA	SLC25A43
38_chrX_ENSG00000077713_SLC25A43	GTACTGGAACCATCGTACAG	SLC25A43
39_chrX_ENSG00000077713_SLC25A43	GACTGGAACCATCGTACAGG	SLC25A43
40_chrX_ENSG00000077713_SLC25A43	GGAGGGAAACCCCTCGATAA	SLC25A43
41_chrX_ENSG00000077713_SLC25A43	GAACCCCTCGATAAAGGGCA	SLC25A43
42_chrX_ENSG00000077713_SLC25A43	GGTGGAGCTCCATCATGGCT	SLC25A43
43_chrX_ENSG00000077713_SLC25A43	GAGCCATGATGGAGCTCCAC	SLC25A43
44_chr1_ENSG00000097033_SH3GLB1	GCTGTGCATAGTAAGTCATC	SH3GLB1
45_chr1_ENSG00000097033_SH3GLB1	GTGTGCATAGTAAGTCATCT	SH3GLB1
46_chr1_ENSG00000097033_SH3GLB1	GGCGATTGGTTCTTCTGCCA	SH3GLB1
47_chr1_ENSG00000097033_SH3GLB1	GTTGGTAAAACTGATGGTAC	SH3GLB1
48_chr6_ENSG00000050393_MCUR1	GGTAAGGGCCCGATCTTGCT	MCUR1
49_chr6_ENSG00000050393_MCUR1	GGACAGGAAGATCGAAACTG	MCUR1
50_chr20_ENSG00000101346_POFUT1	GAAGCTGCTAAACCGTACCT	POFUT1
51_chr20_ENSG00000101346_POFUT1	GGAAAGGAGGCTTGTGATGC	POFUT1
52_chr20_ENSG00000101346_POFUT1	GGATGCTGGTACTCAATCCA	POFUT1
53_chr20_ENSG00000101346_POFUT1	GCTGGTACTCAATCCAAGGA	POFUT1
54_chr20_ENSG00000101346_POFUT1	GGCTGGTACTCAATCCAAGG	POFUT1
55_chr20_ENSG00000101346_POFUT1	GAGAGAGCCCAAGAAGTGAT	POFUT1
56_chr20_ENSG00000101346_POFUT1	GAGGAGGGACAGCCAAGGTA	POFUT1
57_chr20_ENSG00000101346_POFUT1	GATGAAACTGATCCCAGAAT	POFUT1
58_chr20_ENSG00000101346_POFUT1	GTGCTTCCTACAGAGAACAA	POFUT1
59_chr22_ENSG00000099994_SUSD2	GTGTCCAGTGACACAGTGAA	SUSD2
60_chr22_ENSG00000099994_SUSD2	GTGGACCAACGACCACGCAC	SUSD2
61_chr22_ENSG00000099994_SUSD2	GTGGCACTGAGTTCGTGCCC	SUSD2
62_chr22_ENSG00000099994_SUSD2	GCAGGCCAGTGCGTGGTCGT	SUSD2
63_chr22_ENSG00000099994_SUSD2	GGACTTCCGAGAGGACCCTG	SUSD2
64_chr22_ENSG00000099994_SUSD2	GCAGGTGCCAGGCCAGTGCG	SUSD2
65_chr22_ENSG00000099994_SUSD2	GGTGTGCACCTACCACCCCG	SUSD2
66_chr22_ENSG00000099994_SUSD2	GTACGGCTGTGACATGGAGC	SUSD2
67_chr22_ENSG00000099994_SUSD2	GGCACACAGTGCACGGCCCC	SUSD2
68_chr22_ENSG00000099994_SUSD2	GCACTGTGTGCGTTCTGTGC	SUSD2
69_chr22_ENSG00000100300_TSPO	GTCTTTGGTGCCCGACAAAT	TSPO
70_chr22_ENSG00000100300_TSPO	GTTCCCCTGGGCCTCTACAC	TSPO
71_chr22_ENSG00000100300_TSPO	GTCGGGCACCAAAGAAGATG	TSPO
72_chr22_ENSG00000100300_TSPO	GAGCTCTTTCCAGACCAGGT	TSPO
73_chr22_ENSG00000100300_TSPO	GTTCTTTGGTGCCCGACAAA	TSPO
74_chr22_ENSG00000100300_TSPO	GTCCCCTGGGCCTCTACACT	TSPO
75_chr22_ENSG00000100300_TSPO	GGGGCACCAAAGAAGATGGG	TSPO
76_chr22_ENSG00000100300_TSPO	GTGGTGCCCGACAAATGGGC	TSPO
77_chr22_ENSG00000100300_TSPO	GCGGGCACCAAAGAAGATGG	TSPO
78_chr22_ENSG00000100300_TSPO	GCTGCCCAGTGTAGAGGCCC	TSPO
79_chr19_ENSG00000099795_NDUFB7	GAAGCAGGAGCGGCACGACT	NDUFB7
80_chr19_ENSG00000099795_NDUFB7	GGCACTTGAGCAGCCGGATG	NDUFB7
81_chr19_ENSG00000099795_NDUFB7	GAACTTCCTGGCCTGCAAGC	NDUFB7
82_chr19_ENSG00000099795_NDUFB7	GAAGCAGGAGCGGCACGACT	NDUFB7
83_chr19_ENSG00000099795_NDUFB7	GGCACTTGAGCAGCCGGATG	NDUFB7
84_chr19_ENSG00000099795_NDUFB7	GCAAGCAGGAGCGGCACGAC	NDUFB7
85_chr19_ENSG00000099795_NDUFB7	GACGCTTGCACTTGAGCAGC	NDUFB7
86_chr19_ENSG00000099795_NDUFB7	GGGCGCAGTAGTCCCGCAGC	NDUFB7
87_chr19_ENSG00000099795_NDUFB7	GCTTGAGCAGCCGGATGAGG	NDUFB7
88_chr16_ENSG00000090861_AARS1	GAACTCCTCACCCAAGAGTT	AARS1
89_chr16_ENSG00000090861_AARS1	GTATGTTACTTACTTTGGCG	AARS1
90_chr16_ENSG00000090861_AARS1	GTAACATAAAGTCTTTCAAT	AARS1
91_chr16_ENSG00000090861_AARS1	GCACAGTGATGGTCCGAGCG	AARS1
92_chr16_ENSG00000090861_AARS1	GGATGCCGATGGGATTGACA	AARS1
93_chr16_ENSG00000090861_AARS1	GGTGGCCGGCCTGACAACAC	AARS1
94_chr16_ENSG00000090861_AARS1	GTGGCCGGCCTGACAACACA	AARS1
95_chr16_ENSG00000090861_AARS1	GACTTTCCCAGTGTATGGTC	AARS1
96_chr16_ENSG00000090861_AARS1	GCGGACCATCACTGTGGCAC	AARS1
97_chr16_ENSG00000090861_AARS1	GCACGCTCGGACCATCACTG	AARS1
98_chr20_ENSG00000101193_GID8	GGCAGCGGAGAAGTTTCGAA	GID8
99_chr20_ENSG00000101193_GID8	GTCTGGAATCGAACCTAGTG	GID8
100_chr20_ENSG00000101193_GID8	GATCGAACCTAGTGTGGATC	GID8
101_chr20_ENSG00000101193_GID8	GAGAAGTTTCGAATGGAATC	GID8
102_chr20_ENSG00000101193_GID8	GTGATGAACGAATCAAGATC	GID8
103_chr20_ENSG00000101193_GID8	GGTGTTTCCAGATCCACACT	GID8
104_chr20_ENSG00000101193_GID8	GAGGCTGTTGATCAAGGCGA	GID8
105_chr20_ENSG00000101193_GID8	GACCTTTCAGTATCATCTCC	GID8
106_chr20_ENSG00000101193_GID8	GGGTTTGTGTCCAAGAGCTC	GID8
107_chr20_ENSG00000101193_GID8	GTGTGTCCAAGAGCTCTGGG	GID8
108_chr10_ENSG00000065154_OAT	GCAGACCCAACCAGTTACGA	OAT
109_chr10_ENSG00000065154_OAT	GAGGGAATGATGTCGAATCC	OAT
110_chr10_ENSG00000065154_OAT	GGTGCGGGCAGATCATTATA	OAT
111_chr10_ENSG00000065154_OAT	GTCGTAACTGGTTGGGTCTG	OAT
112_chr10_ENSG00000065154_OAT	GGGTTTTGGACCATTTATGC	OAT
113_chr10_ENSG00000065154_OAT	GGGTCCAAAACCATCGTAAC	OAT
114_chr10_ENSG00000065154_OAT	GCAAAACCATCGTAACTGGT	OAT
115_chr10_ENSG00000065154_OAT	GAAAACCATCGTAACTGGTT	OAT
116_chr19_ENSG00000011243_AKAP8L	GTCCCTCACTGCAGGCTACG	AKAP8L
117_chr19_ENSG00000011243_AKAP8L	GCGGCACCATATCTAAGCGC	AKAP8L
118_chr19_ENSG00000011243_AKAP8L	GAAGGAGGCGTGTACGGCTC	AKAP8L
119_chr19_ENSG00000011243_AKAP8L	GGATAAAACGGAATCGGCAC	AKAP8L
120_chr19_ENSG00000011243_AKAP8L	GATTAACCAGCGCTTAGATA	AKAP8L
121_chr19_ENSG00000011243_AKAP8L	GGAGGCGTGTACGGCTCAGG	AKAP8L
122_chr19_ENSG00000011243_AKAP8L	GCCCTCACTGCAGGCTACGA	AKAP8L
123_chr19_ENSG00000011243_AKAP8L	GGCTACGAGGGCTATGGCTA	AKAP8L
124_chr19_ENSG00000011243_AKAP8L	GATAGTTGGTGGTGTTATCC	AKAP8L
125_chr19_ENSG00000011243_AKAP8L	GGCCATACCATACCCATAGT	AKAP8L
126_chr7_ENSG00000075142_SRI	GCGGCTTATGGTTTCAATGC	SRI
127_chr7_ENSG00000075142_SRI	GCAGCATTGAAACCATAAGC	SRI
128_chr7_ENSG00000075142_SRI	GCATAAGCCGGCAAGTCTCC	SRI
129_chr7_ENSG00000075142_SRI	GCGGCTTATGGTTTCAATGC	SRI
130_chr7_ENSG00000075142_SRI	GCAGCATTGAAACCATAAGC	SRI
131_chr7_ENSG00000075142_SRI	GGAGATATGTCTGGCACAAT	SRI
132_chr7_ENSG00000075142_SRI	GGACGGGATACTGCTCAGCA	SRI
133_chr22_ENSG00000070010_UFD1	GGACGCTCTCCACCTGGACC	UFD1
134_chr22_ENSG00000070010_UFD1	GAAGGTTGACGCTCTCCACC	UFD1
135_chr22_ENSG00000070010_UFD1	GGGTGATGTCCAGGAAGTCA	UFD1
136_chr22_ENSG00000070010_UFD1	GTTCGACCACCCTATTCCCA	UFD1
137_chr22_ENSG00000070010_UFD1	GGTTCGACCACCCTATTCCC	UFD1
138_chr22_ENSG00000070010_UFD1	GGAAGACCCTGGGAATAGGG	UFD1
139_chr22_ENSG00000070010_UFD1	GGAGAAGCAGCGGTACTGTG	UFD1
140_chr22_ENSG00000070010_UFD1	GGCTAGCAGGGCCTAATGAC	UFD1
141_chr22_ENSG00000070010_UFD1	GTCATTAGGCCCTGCTAGCA	UFD1
142_chr4_ENSG00000004468_CD38	GTCAGTTCACACAGGTCCAG	CD38
143_chr4_ENSG00000004468_CD38	GCGGGACATGTTCACCCTGG	CD38
144_chr4_ENSG00000004468_CD38	GCAGTTCACACAGGTCCAGC	CD38
145_chr4_ENSG00000004468_CD38	GCAGCGGGACATGTTCACCC	CD38
146_chr4_ENSG00000004468_CD38	GTGGACCTGTGTGAACTGAT	CD38
147_chr4_ENSG00000004468_CD38	GGCCTAGCAGCGTGTCCTCC	CD38
148_chr4_ENSG00000004468_CD38	GCCTAGCAGCGTGTCCTCCA	CD38
149_chr4_ENSG00000004468_CD38	GCCCTGGAGGACACGCTGCT	CD38
150_chr4_ENSG00000004468_CD38	GCCTTGCTGATGACCTCACA	CD38
151_chr3_ENSG00000082701_GSK3B	GGTGGTGGCAACTCCTGGGC	GSK3B
152_chr3_ENSG00000082701_GSK3B	GGGAAATGGATCATTTGGTG	GSK3B
153_chr3_ENSG00000082701_GSK3B	GGGCAGCAAGGTGACAACAG	GSK3B
154_chr3_ENSG00000082701_GSK3B	GCTGCGGTTTAATATCCCGA	GSK3B
155_chr3_ENSG00000082701_GSK3B	GTCCCGATGGCAGATTCCAA	GSK3B
156_chr3_ENSG00000082701_GSK3B	GTCCTTTGGAATCTGCCATC	GSK3B
157_chr3_ENSG00000082701_GSK3B	GTATCTGTTCTCGGTACTAT	GSK3B
158_chr3_ENSG00000082701_GSK3B	GATCTGTTCTCGGTACTATA	GSK3B
159_chr3_ENSG00000082701_GSK3B	GTGGCTCCAAAGATCAACTC	GSK3B
160_chr3_ENSG00000082701_GSK3B	GATACTAGAGGTATAATCAG	GSK3B
161_chr22_ENSG00000100412_ACO2	GTCATAATGGATGTACTCGT	ACO2
162_chr22_ENSG00000100412_ACO2	GTGGGCCGTCGCATCCTGCA	ACO2
163_chr22_ENSG00000100412_ACO2	GGTGGCCATGCAGGATGCGA	ACO2
164_chr22_ENSG00000100412_ACO2	GACGGTCCGGCCGCAGCCGC	ACO2
165_chr22_ENSG00000100412_ACO2	GGCGAGGCAAGTCGTACCTG	ACO2
166_chr22_ENSG00000100412_ACO2	GTCGTACCTGCGGCTGCGGC	ACO2
167_chr22_ENSG00000100412_ACO2	GTCTTTCTCGCCCCCAACCT	ACO2
168_chr22_ENSG00000100412_ACO2	GGTCTTTCTCGCCCCCAACC	ACO2
169_chr22_ENSG00000100412_ACO2	GCAGCCCGCTGCTGATGAAC	ACO2
170_chr22_ENSG00000100412_ACO2	GCAGGATGCGACGGCCCAGA	ACO2
171_chr22_ENSG00000100092_SH3BP1	GTGCTCCGACCCGCACGCTG	SH3BP1
172_chr22_ENSG00000100092_SH3BP1	GAAGCGTCTCAAGCAGACAA	SH3BP1
173_chr22_ENSG00000100092_SH3BP1	GGTCGGAGCAGAACTCCTCC	SH3BP1
174_chr22_ENSG00000100092_SH3BP1	GTCCCGCAGATAGGACTTGA	SH3BP1
175_chr22_ENSG00000100092_SH3BP1	GCTTCGACCTCTATGATGAC	SH3BP1
176_chr22_ENSG00000100092_SH3BP1	GCGAAGGTCATCAGAGGCTC	SH3BP1
177_chr22_ENSG00000100092_SH3BP1	GCCTCTATGATGACTGGATG	SH3BP1
178_chr22_ENSG00000100092_SH3BP1	GTCTGGCAGCTCCCGCAGAT	SH3BP1
179_chr22_ENSG00000100092_SH3BP1	GAGAGGTCGAAGGTCATCAG	SH3BP1
180_chr22_ENSG00000100092_SH3BP1	GCCTCATCCAGTCATCATAG	SH3BP1
181_chr20_ENSG00000101337_TM9SF4	GCCTTGTAGGTTATCTTGCT	TM9SF4
182_chr20_ENSG00000101337_TM9SF4	GGTAGGTTATCTTGCTGGGC	TM9SF4
183_chr20_ENSG00000101337_TM9SF4	GGATCCGCTCGGCCACGAGT	TM9SF4
184_chr20_ENSG00000101337_TM9SF4	GTAGTCTTCTGTGATCCGCT	TM9SF4
185_chr20_ENSG00000101337_TM9SF4	GGTGGAGCAGAGCCGACTCG	TM9SF4
186_chr20_ENSG00000101337_TM9SF4	GGGTCACTGGCTTGTTGGAC	TM9SF4
187_chr20_ENSG00000101337_TM9SF4	GCGGCTCTGCTCCACTGTCA	TM9SF4
188_chr20_ENSG00000101337_TM9SF4	GGAAAGGGGTGTTGACAATC	TM9SF4
189_chr20_ENSG00000101337_TM9SF4	GTCGGCTCTGCTCCACTGTC	TM9SF4
190_chr20_ENSG00000101337_TM9SF4	GAAGCCAGTGACCCTGACAG	TM9SF4
191_chr13_ENSG00000027001_MIPEP	GCCGCAGCTTCTCTGAATGC	MIPEP
192_chr13_ENSG00000027001_MIPEP	GATCTTCTGGCAAAGTTGGT	MIPEP
193_chr13_ENSG00000027001_MIPEP	GTATTCCACGTTTTCTCACA	MIPEP
194_chr13_ENSG00000027001_MIPEP	GCATTTCAATTGACCAGCAT	MIPEP
195_chr13_ENSG00000027001_MIPEP	GTCTTCTGGCAAAGTTGGTG	MIPEP
196_chr13_ENSG00000027001_MIPEP	GAGAGCCCTGTGAGAAAACG	MIPEP
197_chr13_ENSG00000027001_MIPEP	GCTGTAGTAAGGGGGGTCCC	MIPEP
198_chr13_ENSG00000027001_MIPEP	GTGTAGTAAGGGGGGTCCCA	MIPEP
199_chr13_ENSG00000027001_MIPEP	GATCACACCACTGTAGTAAG	MIPEP
200_chr13_ENSG00000027001_MIPEP	GGGGACCCCCCTTACTACAG	MIPEP
201_chr4_ENSG00000084092_NOA1	GATTTGTGTGTACCCATAAC	NOA1
202_chr4_ENSG00000084092_NOA1	GGGGGTGTCATAAAACCAGT	NOA1
203_chr4_ENSG00000084092_NOA1	GACTGGTTTTATGACACCCC	NOA1
204_chr4_ENSG00000084092_NOA1	GATGGAAAATGACCCTGTTA	NOA1
205_chr4_ENSG00000084092_NOA1	GAGGGGTGTCATAAAACCAG	NOA1
206_chr19_ENSG00000086544_ITPKC	GCTTCCGAAAACACTACCCT	ITPKC
207_chr19_ENSG00000086544_ITPKC	GCAAGGGTAGTGTTTTCGGA	ITPKC
208_chr19_ENSG00000086544_ITPKC	GTTTCGGAAGGAGACCACAA	ITPKC
209_chr19_ENSG00000086544_ITPKC	GCTGTCTTCAGCTTCTTCCA	ITPKC
210_chr19_ENSG00000086544_ITPKC	GCAGGCACGAAAGGTCGCAG	ITPKC
211_chr19_ENSG00000086544_ITPKC	GATCTTGCAGTCCATAATGG	ITPKC
212_chr19_ENSG00000086544_ITPKC	GGTGCCTGCCTACTATGGCA	ITPKC
213_chr19_ENSG00000086544_ITPKC	GTTTGAGGGCCCCTCCATTA	ITPKC
214_chr19_ENSG00000086544_ITPKC	GAGGCACGAAAGGTCGCAGC	ITPKC
215_chr19_ENSG00000086544_ITPKC	GTCTTGCAGTCCATAATGGA	ITPKC
216_chr14_ENSG00000066739_ATG2B	GCTGCAGGATAATTGTGCAC	ATG2B
217_chr14_ENSG00000066739_ATG2B	GGAGCCCCATGGAACTGACA	ATG2B
218_chr14_ENSG00000066739_ATG2B	GAGAGCCCCATGGAACTGAC	ATG2B
219_chr14_ENSG00000066739_ATG2B	GATTTCCCTGTCAGTTCCAT	ATG2B
220_chr14_ENSG00000066739_ATG2B	GTGCCAGAAAATTCCAAAAC	ATG2B
221_chr14_ENSG00000066739_ATG2B	GTGATGCACATTAATTCCTG	ATG2B
222_chr14_ENSG00000066739_ATG2B	GCTGGTGCAGTTGAACACAC	ATG2B
223_chr14_ENSG00000066739_ATG2B	GTGGTGCAGTTGAACACACT	ATG2B
224_chr14_ENSG00000066739_ATG2B	GGAACACACTGGGGAAGATT	ATG2B
225_chr14_ENSG00000066739_ATG2B	GAAAGCAAGTGCACCTGTCT	ATG2B
226_chr22_ENSG00000099953_MMP11	GTGGGTCGGGCACGCCACAG	MMP11
227_chr22_ENSG00000099953_MMP11	GGCGTGCCCGACCCATCTGA	MMP11
228_chr22_ENSG00000099953_MMP11	GGGGTCGGGCACGCCACAGC	MMP11
229_chr22_ENSG00000099953_MMP11	GGAACCTCTTCTGTCGGTTG	MMP11
230_chr22_ENSG00000099953_MMP11	GCGTGCTTTCTGGCGGGCGC	MMP11
231_chr22_ENSG00000099953_MMP11	GGTGCTTTCTGGCGGGCGCT	MMP11
232_chr22_ENSG00000099953_MMP11	GCGGGCACGCCACAGCGGGG	MMP11
233_chr22_ENSG00000099953_MMP11	GGGTCGGGCACGCCACAGCG	MMP11
234_chr22_ENSG00000099953_MMP11	GCGTGCCCGACCCATCTGAT	MMP11
235_chr22_ENSG00000099953_MMP11	GCTCAGCCCATCAGATGGGT	MMP11
236_chr2_ENSG00000084090_STARD7	GATTAATGAGATGAAGCGGT	STARD7
237_chr2_ENSG00000084090_STARD7	GCGAGGTGTCACATCTGTGT	STARD7
238_chr2_ENSG00000084090_STARD7	GGAACATTGAAGAACTGCCG	STARD7
239_chr8_ENSG00000015592_STMN4	GTGGTGCGTCATTTCCGACA	STMN4
240_chr8_ENSG00000015592_STMN4	GACTTCAAAGGATTGGCCCG	STMN4
241_chr8_ENSG00000015592_STMN4	GAGCTCGATGACTTCCATGT	STMN4
242_chr8_ENSG00000015592_STMN4	GCGGGAACCCCATCAAAGGA	STMN4
243_chr8_ENSG00000015592_STMN4	GTCTCGCCGCCTTGGCAGGG	STMN4
244_chr8_ENSG00000015592_STMN4	GAACTCGGGAACCCCATCAA	STMN4
245_chr8_ENSG00000015592_STMN4	GAGAAGCGGCTGAGGAGCGA	STMN4
246_chr8_ENSG00000015592_STMN4	GTGGGTCTCGCCGCCTTGGC	STMN4
247_chr8_ENSG00000015592_STMN4	GAGACACGGTGGACCTGAAT	STMN4
248_chr8_ENSG00000015592_STMN4	GTCGGGAACCCCATCAAAGG	STMN4
249_chr1_ENSG00000041988_THAP3	GGGGTGCTGAACATCGGCCG	THAP3
250_chr1_ENSG00000041988_THAP3	GCCTGAAAGGCGAACACCGT	THAP3
251_chr1_ENSG00000041988_THAP3	GAAGCACAATGCCGTGCCCA	THAP3
252_chr1_ENSG00000041988_THAP3	GCCGGAGCTGCTGAAGGAAT	THAP3
253_chr1_ENSG00000041988_THAP3	GAGCCGCCCGGAGCTGCTGA	THAP3
254_chr6_ENSG00000085511_MAP3K4	GACATGCGTTTCATCTGTCG	MAP3K4
255_chr6_ENSG00000085511_MAP3K4	GTCAAATTAGACCGACTGGC	MAP3K4
256_chr6_ENSG00000085511_MAP3K4	GTTCATCTGTCGAGGTGTGC	MAP3K4
257_chr6_ENSG00000085511_MAP3K4	GCATGTCAACCAAACATCAG	MAP3K4
258_chr6_ENSG00000085511_MAP3K4	GTCATCTGTCGAGGTGTGCT	MAP3K4
259_chr6_ENSG00000085511_MAP3K4	GTCTGTCGAGGTGTGCTGGG	MAP3K4
260_chr6_ENSG00000085511_MAP3K4	GCATCTGTCGAGGTGTGCTG	MAP3K4
261_chr6_ENSG00000085511_MAP3K4	GATCTGTCGAGGTGTGCTGG	MAP3K4
262_chr12_ENSG00000089250_NOS1	GAAACCTCTGCCCCTCGGCG	NOS1
263_chr12_ENSG00000089250_NOS1	GCCGAGTCTTCAATGACCTA	NOS1
264_chr12_ENSG00000089250_NOS1	GGGTCGTTCTCCACGCCGAG	NOS1
265_chr12_ENSG00000089250_NOS1	GCGGTCGTTCTCCACGCCGA	NOS1
266_chr12_ENSG00000089250_NOS1	GCGAGTCTTCAATGACCTAT	NOS1
267_chr12_ENSG00000089250_NOS1	GATGGGTTGTTGAGGACGAC	NOS1
268_chr12_ENSG00000089250_NOS1	GTCGGTCGTTCTCCACGCCG	NOS1
269_chr12_ENSG00000089250_NOS1	GTCTCCACGCCGAGGGGCAG	NOS1
270_chr12_ENSG00000089250_NOS1	GCACATTGCCCTTCCCCCAT	NOS1
271_chr12_ENSG00000089250_NOS1	GTTCAATGACCTATGGGGGA	NOS1
272_chr3_ENSG00000073282_TP63	GGCTGAGCACGTCACGGAGG	TP63
273_chr3_ENSG00000073282_TP63	GCTGAGCCGTGAATTCAACG	TP63
274_chr3_ENSG00000073282_TP63	GTGGGGTCATCACCTTGATC	TP63
275_chr3_ENSG00000073282_TP63	GAAAAAAGCTGAGCACGTCA	TP63
276_chr3_ENSG00000073282_TP63	GAAAGCTGAGCACGTCACGG	TP63
277_chr3_ENSG00000073282_TP63	GTCACGGCTCAGCTCATGGT	TP63
278_chr3_ENSG00000073282_TP63	GGTCATCACCTTGATCTGGA	TP63
279_chr3_ENSG00000073282_TP63	GTTTGTAGACAGGCATGGCG	TP63
280_chr3_ENSG00000073282_TP63	GGGATAACAGCTCCCTGAGG	TP63
281_chr3_ENSG00000073282_TP63	GCGTCACGGAGGTGGTGAAG	TP63
282_chrX_ENSG00000067829_IDH3G	GTCCACAATCATGTTCTCGA	IDH3G
283_chr14_ENSG00000087302_RTRAF	GCAGCGTCATGATGATTACC	RTRAF
284_chr14_ENSG00000087302_RTRAF	GATGACGCTGAATCTGAAGC	RTRAF
285_chr14_ENSG00000087302_RTRAF	GTCACACCAGCCTTAAAATC	RTRAF
286_chr14_ENSG00000087302_RTRAF	GACTACAAGATTGAAGACAG	RTRAF
287_chr14_ENSG00000087302_RTRAF	GCTACAAGATTGAAGACAGA	RTRAF
288_chr14_ENSG00000087302_RTRAF	GCTTGGGCCAGTCGCTGCTG	RTRAF
289_chr14_ENSG00000087302_RTRAF	GAAACATCCACAGCAGCGAC	RTRAF
290_chr14_ENSG00000087302_RTRAF	GTAGCTGTTAGACTTGAATA	RTRAF
291_chr14_ENSG00000087302_RTRAF	GCAGCGTCATGATGATTACC	RTRAF
292_chr4_ENSG00000014824_SLC30A9	GCAGTGTTTTTTAAGGGACC	SLC30A9
293_chr4_ENSG00000014824_SLC30A9	GGCTGAACCGGTATAAATCC	SLC30A9
294_chr4_ENSG00000014824_SLC30A9	GGAGAACATACTTGCTGAAC	SLC30A9
295_chr4_ENSG00000014824_SLC30A9	GGATGGGTGCAGGACTATCT	SLC30A9
296_chr4_ENSG00000014824_SLC30A9	GCTTGGTACCATGGAGTCAT	SLC30A9
297_chr4_ENSG00000014824_SLC30A9	GGAAGGGATTCTATTGGTTG	SLC30A9
298_chr4_ENSG00000014824_SLC30A9	GCAGGACTATCTTGGTACCA	SLC30A9
299_chr4_ENSG00000014824_SLC30A9	GTCTTGGTACCATGGAGTCA	SLC30A9
300_chr4_ENSG00000014824_SLC30A9	GAAGCAATCCCATGACTCCA	SLC30A9
301_chr4_ENSG00000014824_SLC30A9	GGCTGAGACCATGCCTAATA	SLC30A9
302_chr17_ENSG00000006695_COX10	GAGATGTAAGAACTTGTGAG	COX10
303_chr17_ENSG00000006695_COX10	GAAGATGTAAGAACTTGTGA	COX10
304_chr17_ENSG00000006695_COX10	GAGATGTAAGAACTTGTGAG	COX10
305_chr17_ENSG00000006695_COX10	GCAGGAATGTCAATAAGCAG	COX10
306_chr17_ENSG00000006695_COX10	GAAGATGTAAGAACTTGTGA	COX10
307_chr17_ENSG00000006695_COX10	GCTTGAAAGAAGAACTATAC	COX10
308_chr17_ENSG00000006695_COX10	GGAAGATGTAAGAACTTGTG	COX10
309_chr17_ENSG00000006695_COX10	GAGTCTTCAATTACTGAGTC	COX10
310_chr17_ENSG00000006695_COX10	GTTCTGGACAAAGATAGGCT	COX10
311_chr22_ENSG00000099942_CRKL	GGGTCTTCGGCATCATTCCC	CRKL
312_chr22_ENSG00000099942_CRKL	GTCACAAGCTTTTCGACATA	CRKL
313_chr22_ENSG00000099942_CRKL	GGTTGAGCGTATGCATGAGC	CRKL
314_chr22_ENSG00000099942_CRKL	GCACAAGCTTTTCGACATAA	CRKL
315_chr22_ENSG00000099942_CRKL	GTGCCCGGAACAAGGATGGC	CRKL
316_chr22_ENSG00000099942_CRKL	GGTTATCTTCTGCTGTAGGC	CRKL
317_chr22_ENSG00000099942_CRKL	GTCTGGGATCCCATAACTGT	CRKL
318_chr22_ENSG00000099942_CRKL	GCAGGAGAACCGGAAACTGC	CRKL
319_chr22_ENSG00000099942_CRKL	GTGAGACAGATCCCATTGGT	CRKL
320_chr22_ENSG00000099942_CRKL	GGCAGTCTTGTCATAAGCAC	CRKL
321_chrX_ENSG00000067177_PHKA1	GGTACCGAAGCCCGATGTTG	PHKA1
322_chrX_ENSG00000067177_PHKA1	GAATTGATCCCCTGAATCGC	PHKA1
323_chrX_ENSG00000067177_PHKA1	GTAGAAAACCTGCGATTCAG	PHKA1
324_chrX_ENSG00000067177_PHKA1	GGACGACCCTACAGACACAT	PHKA1
325_chrX_ENSG00000067177_PHKA1	GCATCCGCCAGCGGCTACAG	PHKA1
326_chrX_ENSG00000067177_PHKA1	GGTAGCCGCTGGCGGATGAC	PHKA1
327_chrX_ENSG00000067177_PHKA1	GCTCCTACCTCTGTAGCCGC	PHKA1
328_chrX_ENSG00000067177_PHKA1	GGCGGCTACAGAGGTAGGAG	PHKA1
329_chrX_ENSG00000067177_PHKA1	GCGCCAGCGGCTACAGAGGT	PHKA1
330_chrX_ENSG00000067177_PHKA1	GCTGGCCTGTCATCCGCCAG	PHKA1
331_chr10_ENSG00000096717_SIRT1	GAACATAGACACGCTGGAAC	SIRT1
332_chr10_ENSG00000096717_SIRT1	GACAGGTTGCGGGAATCCAA	SIRT1
333_chr10_ENSG00000096717_SIRT1	GACCCAGAACATAGACACGC	SIRT1
334_chr10_ENSG00000096717_SIRT1	GGAGATGGCTGGAATTGTCC	SIRT1
335_chr10_ENSG00000096717_SIRT1	GTTGACTGTGAAGCTGTACG	SIRT1
336_chr10_ENSG00000096717_SIRT1	GAGGCAAGATGCTGTTGCAA	SIRT1
337_chr10_ENSG00000096717_SIRT1	GCTGGGCACCTAGGACATCG	SIRT1
338_chr10_ENSG00000096717_SIRT1	GGCTACTGGTCTTACTTTGA	SIRT1
339_chr10_ENSG00000096717_SIRT1	GTAGCAAGCGGTTCATCAGC	SIRT1
340_chr10_ENSG00000096717_SIRT1	GAGCAAGCGGTTCATCAGCT	SIRT1
341_chr4_ENSG00000005059_MCUB	GGGTACTATAATGGTGTGAC	MCUB
342_chr4_ENSG00000005059_MCUB	GTCACACCATTATAGTACCG	MCUB
343_chr4_ENSG00000005059_MCUB	GCAGCAGTGTGCTCATTACT	MCUB
344_chr4_ENSG00000005059_MCUB	GCTGCAGCTGTTCCTTCAGG	MCUB
345_chr4_ENSG00000005059_MCUB	GGGTACTATAATGGTGTGAC	MCUB
346_chr4_ENSG00000005059_MCUB	GTGGCACCACGGTACTATAA	MCUB
347_chr4_ENSG00000005059_MCUB	GTCACACCATTATAGTACCG	MCUB
348_chr4_ENSG00000005059_MCUB	GCAGCAGTGTGCTCATTACT	MCUB
349_chr4_ENSG00000005059_MCUB	GGTCAATTTTCTCCAGTAAA	MCUB
350_chr16_ENSG00000065057_NTHL1	GCCTGCAGCAGCACTACGGT	NTHL1
351_chr16_ENSG00000065057_NTHL1	GTCCTGCAGCAGCACTACGG	NTHL1
352_chr16_ENSG00000065057_NTHL1	GGGGCCCAAGATGGCACACC	NTHL1
353_chr16_ENSG00000065057_NTHL1	GCCGGGTGTTGGGCCCAAGA	NTHL1
354_chr16_ENSG00000065057_NTHL1	GCCATCCTGCAGCAGCACTA	NTHL1
355_chr16_ENSG00000065057_NTHL1	GCCCGGCAGCGCCACCAGCT	NTHL1
356_chr16_ENSG00000065057_NTHL1	GAAGATGGCACACCTGGCTA	NTHL1
357_chr16_ENSG00000065057_NTHL1	GATAGCCAGGTGTGCCATCT	NTHL1
358_chr16_ENSG00000065057_NTHL1	GTGTGCACAGAATCGCCAAC	NTHL1
359_chr16_ENSG00000065057_NTHL1	GGGGCGGCGCGGGTCTCCTC	NTHL1
360_chr9_ENSG00000090054_SPTLC1	GTGGATTGTTGGATAACCCT	SPTLC1
361_chr9_ENSG00000090054_SPTLC1	GGGATTGTTGGATAACCCTA	SPTLC1
362_chr9_ENSG00000090054_SPTLC1	GTCACCACAGTTTTGTGGCT	SPTLC1
363_chr9_ENSG00000090054_SPTLC1	GCCACAGTTTTGTGGCTTGG	SPTLC1
364_chr9_ENSG00000090054_SPTLC1	GTCTCTAAAGAAGTATGGCG	SPTLC1
365_chr9_ENSG00000090054_SPTLC1	GAATGTGCCATAAAATCCTC	SPTLC1
366_chr12_ENSG00000087470_DNM1L	GGTGACAATTCCAGTACCTC	DNM1L
367_chr12_ENSG00000087470_DNM1L	GTGCAGAATGAGAGGTCTCC	DNM1L
368_chr12_ENSG00000087470_DNM1L	GACCTGCTTCCCAGAGGTAC	DNM1L
369_chr12_ENSG00000087470_DNM1L	GAGGTACTGGAATTGTCACC	DNM1L
370_chr12_ENSG00000087470_DNM1L	GAGTGCTAGAAAGCCTGGTG	DNM1L
371_chr12_ENSG00000087470_DNM1L	GCAGTGCTAGAAAGCCTGGT	DNM1L
372_chr1_ENSG00000091483_FH	GGAATCTATGAGCTCGCAGC	FH
373_chr1_ENSG00000091483_FH	GGAATCTATGAGCTCGCAGC	FH
374_chr1_ENSG00000091483_FH	GTCTATGAGCTCGCAGCTGG	FH
375_chr1_ENSG00000091483_FH	GAGCTCATAGATTCTTGGCA	FH
376_chr1_ENSG00000091483_FH	GGAGGCACTGCTGTTGGTAC	FH
377_chr1_ENSG00000091483_FH	GCAGGTTTAAATACTAGAAT	FH
378_chr1_ENSG00000091483_FH	GGAAAAGGTTGCTGCAAAAG	FH
379_chr1_ENSG00000091483_FH	GAGAATTGGCTTTGCAGAAA	FH
380_chr1_ENSG00000091483_FH	GCAGCTGGAGGCACTGCTGT	FH
381_chr12_ENSG00000078237_TIGAR	GATGAACCTCTTTCAGAAAC	TIGAR
382_chr12_ENSG00000078237_TIGAR	GATGAACCTCTTTCAGAAAC	TIGAR
383_chr12_ENSG00000078237_TIGAR	GTTTGTCCTCATGAGATCAC	TIGAR
384_chr12_ENSG00000078237_TIGAR	GTTAAACAAGCAGCAGCTGC	TIGAR
385_chr12_ENSG00000078237_TIGAR	GTTTCTCCAGTGATCTCATG	TIGAR
386_chr12_ENSG00000078237_TIGAR	GTAAATCCAGTTTCTGAAAG	TIGAR
387_chr14_ENSG00000081177_EXD2	GGGCTAGGTATCGGAGGTCC	EXD2
388_chr14_ENSG00000081177_EXD2	GCAGGCACCCCCTAACAACG	EXD2
389_chr14_ENSG00000081177_EXD2	GCTGCCGCATGGCTAGGTAT	EXD2
390_chr14_ENSG00000081177_EXD2	GCCTCCGATACCTAGCCATG	EXD2
391_chr14_ENSG00000081177_EXD2	GGCCTGCCCAAGCTAATCTG	EXD2
392_chr14_ENSG00000081177_EXD2	GATTATGGCCTCGTTGTTAG	EXD2
393_chr14_ENSG00000081177_EXD2	GTTATGGCCTCGTTGTTAGG	EXD2
394_chr14_ENSG00000081177_EXD2	GTCCACAGATTAGCTTGGGC	EXD2
395_chr14_ENSG00000081177_EXD2	GGCAAGCTTCTGCAGGATTA	EXD2
396_chr14_ENSG00000081177_EXD2	GTTTCCTCCACAGATTAGCT	EXD2
397_chr1_ENSG00000035687_ADSS2	GGGAGGTGTTTGTACTGGTT	ADSS2
398_chr1_ENSG00000035687_ADSS2	GGCTGGCCATACAGTTGTTG	ADSS2
399_chr1_ENSG00000035687_ADSS2	GACAGTTGTTGTGGATTCTG	ADSS2
400_chr1_ENSG00000035687_ADSS2	GAGAATCCACAACAACTGTA	ADSS2
401_chr1_ENSG00000035687_ADSS2	GTTGGATTAATTATTCCACT	ADSS2
402_chr1_ENSG00000035687_ADSS2	GCAAGCAGCTGATGGTATCC	ADSS2
403_chr1_ENSG00000035687_ADSS2	GATTTTCATCAAGCAGCTGA	ADSS2
404_chr1_ENSG00000035687_ADSS2	GGGGGTATATAGATTTGTAT	ADSS2
405_chr1_ENSG00000035687_ADSS2	GTTCTTTGGTGGTCCATGTA	ADSS2
406_chr1_ENSG00000043514_TRIT1	GATCATTGGGGATCGCGAAT	TRIT1
407_chr1_ENSG00000043514_TRIT1	GTGTGATCGAATCATCATTG	TRIT1
408_chr1_ENSG00000043514_TRIT1	GTCTGTGATCGAATCATCAT	TRIT1
409_chr1_ENSG00000043514_TRIT1	GCATCATTGGGGATCGCGAA	TRIT1
410_chr1_ENSG00000043514_TRIT1	GAATGATGATTCGATCACAG	TRIT1
411_chr22_ENSG00000100225_FBXO7	GACTACAAGGATCCCCTCAC	FBXO7
412_chr22_ENSG00000100225_FBXO7	GATGAAGGTATATTAGGCGC	FBXO7
413_chr22_ENSG00000100225_FBXO7	GGTCATTCCAAACACCAGAC	FBXO7
414_chr22_ENSG00000100225_FBXO7	GTCCAATCAGACTAGCATGC	FBXO7
415_chr22_ENSG00000100225_FBXO7	GTCCTGCATGCTAGTCTGAT	FBXO7
416_chr22_ENSG00000100225_FBXO7	GATGCTAGTCTGATTGGAGC	FBXO7
417_chr22_ENSG00000100225_FBXO7	GAAGAGACCTTGGCTTCATA	FBXO7
418_chr22_ENSG00000100225_FBXO7	GTCATTCCAAACACCAGACT	FBXO7
419_chr22_ENSG00000100225_FBXO7	GTTCAATGTAATTGTAAATC	FBXO7
420_chr22_ENSG00000100225_FBXO7	GGGTCTCTTCATCTCCAGTG	FBXO7
421_chr7_ENSG00000085662_AKR1B1	GCTCCTGAGTGAGATATGGG	AKR1B1
422_chr7_ENSG00000085662_AKR1B1	GCTCCTGAGTGAGATATGGG	AKR1B1
423_chr7_ENSG00000085662_AKR1B1	GCTTCTCCTGAGTGAGATAT	AKR1B1
424_chr7_ENSG00000085662_AKR1B1	GTGCCACCCATATCTCACTC	AKR1B1
425_chr7_ENSG00000085662_AKR1B1	GACTTCTCCTGAGTGAGATA	AKR1B1
426_chr7_ENSG00000085662_AKR1B1	GCCCCCTCGGCTCTCCTGAC	AKR1B1
427_chr7_ENSG00000085662_AKR1B1	GGCCTGTCAGGAGAGCCGAG	AKR1B1
428_chr7_ENSG00000085662_AKR1B1	GGGGCCTGTCAGGAGAGCCG	AKR1B1
429_chr7_ENSG00000085662_AKR1B1	GAGAGAAGGGTCCTCGGGCT	AKR1B1
430_chr1_ENSG00000007923_DNAJC11	GAGCATACAGAGCCTCCGGT	DNAJC11
431_chr1_ENSG00000007923_DNAJC11	GCTGTTTAACCTTGTTCACC	DNAJC11
432_chr1_ENSG00000007923_DNAJC11	GGGCCATCTATGATATATAT	DNAJC11
433_chr1_ENSG00000007923_DNAJC11	GATCATAGATGGCCCTGGTT	DNAJC11
434_chr1_ENSG00000007923_DNAJC11	GTTCCCATATATATCATAGA	DNAJC11
435_chrX_ENSG00000004961_HCCS	GTCATAGGCGCGTTCCTGGT	HCCS
436_chrX_ENSG00000004961_HCCS	GCTCATAGGCGCGTTCCTGG	HCCS
437_chrX_ENSG00000004961_HCCS	GGAACGCGCCTATGAGTACG	HCCS
438_chrX_ENSG00000004961_HCCS	GACGTGGAGTGTCCCATTAG	HCCS
439_chrX_ENSG00000004961_HCCS	GGGACACTCCACGTACTCAT	HCCS
440_chrX_ENSG00000004961_HCCS	GTACGTGGAGTGTCCCATTA	HCCS
441_chrX_ENSG00000004961_HCCS	GCAGCCGCAGTGCCCCTAAT	HCCS
442_chrX_ENSG00000004961_HCCS	GTCAGCCGCAGTGCCCCTAA	HCCS
443_chrX_ENSG00000004961_HCCS	GTCTCACAGGTTGGGCCAGA	HCCS
444_chrX_ENSG00000004961_HCCS	GTGTCCCATTAGGGGCACTG	HCCS
445_chr19_ENSG00000090932_DLL3	GCTCTTTCATCATCGAAACC	DLL3
446_chr19_ENSG00000090932_DLL3	GATCATCGAAACCTGGAGAG	DLL3
447_chr19_ENSG00000090932_DLL3	GGTTTCGATGATGAAAGAGA	DLL3
448_chr19_ENSG00000090932_DLL3	GCACGTGCCGCCGTTAGCGC	DLL3
449_chr19_ENSG00000090932_DLL3	GGCTAACGGCGGCACGTGTG	DLL3
450_chr19_ENSG00000090932_DLL3	GGTGCGTGGACTGACGGCTC	DLL3
451_chr19_ENSG00000090932_DLL3	GCACGACCTGGACGACTGCG	DLL3
452_chr19_ENSG00000090932_DLL3	GCGGGCCGCGCCTGCGCTAA	DLL3
453_chr19_ENSG00000090932_DLL3	GTCGTCTGCGCTTGCGCTCC	DLL3
454_chr19_ENSG00000090932_DLL3	GTTGCGCCGTCGGGGTGCAC	DLL3
455_chrX_ENSG00000078061_ARAF	GGTGGTCTACCGACTCATCA	ARAF
456_chrX_ENSG00000078061_ARAF	GTGGTCTACCGACTCATCAA	ARAF
457_chrX_ENSG00000078061_ARAF	GGTAGACACTCATGCCATCC	ARAF
458_chrX_ENSG00000078061_ARAF	GACAAGGCCCTGAAGGTGCG	ARAF
459_chrX_ENSG00000078061_ARAF	GGACAAGGCCCTGAAGGTGC	ARAF
460_chrX_ENSG00000078061_ARAF	GGTCTACGACTCTCTAGACA	ARAF
461_chrX_ENSG00000078061_ARAF	GGGCGAGGAGCTCATTGTCG	ARAF
462_chrX_ENSG00000078061_ARAF	GATTGCTCCCCTGGATGGCG	ARAF
463_chrX_ENSG00000078061_ARAF	GATGAGCTCCTCGCCATCCA	ARAF
464_chrX_ENSG00000078061_ARAF	GTGAGCTCCTCGCCATCCAG	ARAF
465_chr20_ENSG00000064655_EYA2	GACTCTCAGGGGGGCCGATT	EYA2
466_chr20_ENSG00000064655_EYA2	GAGCTGGGACACTCTCAGGG	EYA2
467_chr20_ENSG00000064655_EYA2	GCCTCGGAGCTTCCCGTCGG	EYA2
468_chr20_ENSG00000064655_EYA2	GCCTCCGACGGGAAGCTCCG	EYA2
469_chr20_ENSG00000064655_EYA2	GATCTCATTGTCCCCTGCCG	EYA2
470_chr20_ENSG00000064655_EYA2	GTCTCCCTCTTTCGCTGGTG	EYA2
471_chr20_ENSG00000064655_EYA2	GCGACGGGAAGCTCCGAGGC	EYA2
472_chr20_ENSG00000064655_EYA2	GGCTCCGAGGCCGGTCTAAG	EYA2
473_chr20_ENSG00000064655_EYA2	GCTTCCACACCAGCGAAAGA	EYA2
474_chr20_ENSG00000064655_EYA2	GGGCCGCACCGGGCCTCCGA	EYA2
475_chr20_ENSG00000101152_DNAJC5	GCCTTTTTGTGGCGTCCGTG	DNAJC5
476_chr20_ENSG00000101152_DNAJC5	GCCTCACGGACGCCACAAAA	DNAJC5
477_chr20_ENSG00000101152_DNAJC5	GTTTGTGGCGTCCGTGAGGA	DNAJC5
478_chr20_ENSG00000101152_DNAJC5	GGGTTGTCGGGGTTCTTGTC	DNAJC5
479_chr20_ENSG00000101152_DNAJC5	GCCGCGGCCTCCGGGTTGTC	DNAJC5
480_chr20_ENSG00000101152_DNAJC5	GAAGAACCCCGACAACCCGG	DNAJC5
481_chr20_ENSG00000101152_DNAJC5	GGGAACATCTACGACAAGTA	DNAJC5
482_chr20_ENSG00000101152_DNAJC5	GGGCTCGCTGGGTCTCTACG	DNAJC5
483_chr20_ENSG00000101152_DNAJC5	GAACGCGCACGCCATCCTCA	DNAJC5
484_chr20_ENSG00000101152_DNAJC5	GCAGCTGGACAGCACGAAGT	DNAJC5
485_chrX_ENSG00000069535_MAOB	GTGGAAGCCCGGGACCGTGT	MAOB
486_chrX_ENSG00000069535_MAOB	GAAGCCCGGGACCGTGTGGG	MAOB
487_chrX_ENSG00000069535_MAOB	GCTGGAAGCCCGGGACCGTG	MAOB
488_chrX_ENSG00000069535_MAOB	GCATGACTCTGGACTGAATG	MAOB
489_chrX_ENSG00000069535_MAOB	GCCAAACTTCTGCATGACTC	MAOB
490_chrX_ENSG00000069535_MAOB	GGTAAGTCCTGCCTCCCACA	MAOB
491_chrX_ENSG00000069535_MAOB	GATGACAATGAAGGAGCTAC	MAOB
492_chrX_ENSG00000069535_MAOB	GCCGAGTGATGCCCCATGGA	MAOB
493_chrX_ENSG00000069535_MAOB	GGCTACTGGACAAGCTCTGC	MAOB
494_chrX_ENSG00000069535_MAOB	GGCTCCCCTTGCAGAAGAGT	MAOB
495_chr6_ENSG00000060762_MPC1	GCAAGGTACAGCCTCGGAAC	MPC1
496_chr6_ENSG00000060762_MPC1	GTTCATGAGATTTGCCTACA	MPC1
497_chr6_ENSG00000060762_MPC1	GGTCTCCAGAGATTATCAGT	MPC1
498_chr6_ENSG00000060762_MPC1	GGAAGACCCCAGTTGGCTAC	MPC1
499_chr6_ENSG00000060762_MPC1	GAAGACCCCAGTTGGCTACT	MPC1
500_chr6_ENSG00000060762_MPC1	GTCCAGAGATTATCAGTGGG	MPC1
501_chr6_ENSG00000060762_MPC1	GTGGGGCCCAGTAGCCAACT	MPC1
502_chr6_ENSG00000060762_MPC1	GGGGGCCCAGTAGCCAACTG	MPC1
503_chr6_ENSG00000060762_MPC1	GTATCATTGATGGCAGCAAT	MPC1
504_chr17_ENSG00000011258_MBTD1	GGGTAGGCTGCAGTCTGTAT	MBTD1
505_chr17_ENSG00000011258_MBTD1	GCAATCCAGAAGACTTTGGT	MBTD1
506_chr17_ENSG00000011258_MBTD1	GTCTGAGATATCACCCCAGC	MBTD1
507_chr17_ENSG00000011258_MBTD1	GTGTCGAACACGAGTAGCAG	MBTD1
508_chr17_ENSG00000011258_MBTD1	GTTGGTTGGTCTCGAAGCAT	MBTD1
509_chr17_ENSG00000011258_MBTD1	GTATTAATGGGCTGTGCATA	MBTD1
510_chr17_ENSG00000011258_MBTD1	GCCTTGCATGAGAGTAGAAG	MBTD1
511_chr17_ENSG00000011258_MBTD1	GGCCCATTAATACATCATAT	MBTD1
512_chr17_ENSG00000011258_MBTD1	GATTAATACATCATATTGGT	MBTD1
513_chr17_ENSG00000011258_MBTD1	GAGTAGAAGTGGTTGACAAG	MBTD1
514_chr2_ENSG00000018510_AGPS	GTTGTTCAAATACGGTCAGT	AGPS
515_chr2_ENSG00000018510_AGPS	GTTTGTTCAAATACGGTCAG	AGPS
516_chr2_ENSG00000018510_AGPS	GCTATTTTGCCTTTAACTAC	AGPS
517_chr2_ENSG00000018510_AGPS	GGTAAACCCATGCCACTAAG	AGPS
518_chr2_ENSG00000018510_AGPS	GAATGGATCCAAAATACCCT	AGPS
519_chr2_ENSG00000018510_AGPS	GAATACCCTTGGAGTAAATG	AGPS
520_chr2_ENSG00000018510_AGPS	GTAAACCCATGCCACTAAGA	AGPS
521_chr2_ENSG00000018510_AGPS	GTGCTCCACATTTACTCCAA	AGPS
522_chr2_ENSG00000018510_AGPS	GATGCTCCACATTTACTCCA	AGPS
523_chr1_ENSG00000097021_ACOT7	GTGGCCGGCAATGTCCACGG	ACOT7
524_chr1_ENSG00000097021_ACOT7	GACGTGGCCGGCAATGTCCA	ACOT7
525_chr1_ENSG00000097021_ACOT7	GCTTCAGGATGGTCCCCCCG	ACOT7
526_chr1_ENSG00000097021_ACOT7	GCGTGGCCGGCAATGTCCAC	ACOT7
527_chr1_ENSG00000097021_ACOT7	GGGCCGGCAATGTCCACGGG	ACOT7
528_chr1_ENSG00000097021_ACOT7	GCGGCCAGATGATGCCAACG	ACOT7
529_chr1_ENSG00000097021_ACOT7	GCGCTCGACACGAGCCAGGG	ACOT7
530_chr1_ENSG00000097021_ACOT7	GGTGCGCTCGACACGAGCCA	ACOT7
531_chr1_ENSG00000097021_ACOT7	GACCGATGCACATGGGAGAC	ACOT7
532_chr1_ENSG00000097021_ACOT7	GCGACAGGGGCACATACCAC	ACOT7
533_chr10_ENSG00000099194_SCD	GTGATCAGAAAGAGCCGTAG	SCD
534_chr10_ENSG00000099194_SCD	GCCGAGCTTTGTAAGAGCGG	SCD
535_chr10_ENSG00000099194_SCD	GAATGATCAGAAAGAGCCGT	SCD
536_chr10_ENSG00000099194_SCD	GCAGCCGAGCTTTGTAAGAG	SCD
537_chr10_ENSG00000099194_SCD	GCCACCGCTCTTACAAAGCT	SCD
538_chr10_ENSG00000099194_SCD	GATCCTCATAATTCCCGACG	SCD
539_chr10_ENSG00000099194_SCD	GTCCCCTTCTCTTTGACAGC	SCD
540_chr10_ENSG00000099194_SCD	GCCCCTTCTCTTTGACAGCT	SCD
541_chr10_ENSG00000099194_SCD	GATAAGGACGATATCCGAAG	SCD
542_chr17_ENSG00000004139_SARM1	GTCAGCTACCGCCGGAACTC	SARM1
543_chr17_ENSG00000004139_SARM1	GTGTCTTCATCAGCTACCGC	SARM1
544_chr17_ENSG00000004139_SARM1	GTACTGGTGGCAAACCCAGT	SARM1
545_chr17_ENSG00000004139_SARM1	GTGGGTTTGCCACCAGTACA	SARM1
546_chr17_ENSG00000004139_SARM1	GGGTAGCTGATGAAGACATC	SARM1
547_chr17_ENSG00000004139_SARM1	GAGTGTAGCATTTCTGAAGT	SARM1
548_chr17_ENSG00000004139_SARM1	GTGCCACCAGTACAGGGCAG	SARM1
549_chr17_ENSG00000004139_SARM1	GACTGGTGGCAAACCCAGTG	SARM1
550_chr17_ENSG00000004139_SARM1	GCATTTCTGAAGTGGGCAAT	SARM1
551_chr17_ENSG00000004139_SARM1	GGTGCTATCACCTGGAGCAC	SARM1
552_chr14_ENSG00000089902_RCOR1	GCCATGCTTTTCTTTGGCAA	RCOR1
553_chr14_ENSG00000089902_RCOR1	GCGGAAACAAAAACGGGAGC	RCOR1
554_chr14_ENSG00000089902_RCOR1	GCCGGAAACAAAAACGGGAG	RCOR1
555_chr14_ENSG00000089902_RCOR1	GAGGACTAAAACTAGTGTGA	RCOR1
556_chr14_ENSG00000089902_RCOR1	GCCATGCCCGGAAACAAAAA	RCOR1
557_chr14_ENSG00000089902_RCOR1	GCCGTTTTTGTTTCCGGGCA	RCOR1
558_chr14_ENSG00000089902_RCOR1	GCTATTCTTGGAAGAAGACG	RCOR1
559_chr14_ENSG00000089902_RCOR1	GAAACAAAAACGGGAGCGGG	RCOR1
560_chr14_ENSG00000089902_RCOR1	GGGCAATCTCAGACGTGATT	RCOR1
561_chr14_ENSG00000089902_RCOR1	GAGGCAATCTCAGACGTGAT	RCOR1
562_chr22_ENSG00000099957_P2RX6	GGCTAACTGCTGGGTCGACG	P2RX6
563_chr22_ENSG00000099957_P2RX6	GCGACGAGGACTGCCCCGAA	P2RX6
564_chr22_ENSG00000099957_P2RX6	GGACGAGGACTGCCCCGAAG	P2RX6
565_chr22_ENSG00000099957_P2RX6	GGACCCAGCAGTTAGCCAGT	P2RX6
566_chr22_ENSG00000099957_P2RX6	GCGACCCAGCAGTTAGCCAG	P2RX6
567_chr22_ENSG00000099957_P2RX6	GCGTCCCACTGGCTAACTGC	P2RX6
568_chr22_ENSG00000099957_P2RX6	GGTTAGCCAGTGGGACGGAC	P2RX6
569_chr22_ENSG00000099957_P2RX6	GAGTTAGCCAGTGGGACGGA	P2RX6
570_chr22_ENSG00000099957_P2RX6	GGTCCCACTGGCTAACTGCT	P2RX6
571_chr22_ENSG00000099957_P2RX6	GGAGGACTGCCCCGAAGGGG	P2RX6
572_chr19_ENSG00000099338_CATSPERG	GTTGGGGGCCATTGCAGTGC	CATSPERG
573_chr19_ENSG00000099338_CATSPERG	GCTCTGTCCCTAGGATCATC	CATSPERG
574_chr19_ENSG00000099338_CATSPERG	GGGGTTACAGAAGATGCCCT	CATSPERG
575_chr19_ENSG00000099338_CATSPERG	GGGAGTTCCTGATGATCCTA	CATSPERG
576_chr19_ENSG00000099338_CATSPERG	GTCCTACACCAGCACTGCAA	CATSPERG
577_chr19_ENSG00000099338_CATSPERG	GACAATCTGATCTTCATCTG	CATSPERG
578_chr19_ENSG00000099338_CATSPERG	GACATGGCCAGATCGTTCCG	CATSPERG
579_chr19_ENSG00000099338_CATSPERG	GCATGGCCAGATCGTTCCGT	CATSPERG
580_chr19_ENSG00000099338_CATSPERG	GATGGCCAGATCGTTCCGTG	CATSPERG
581_chr19_ENSG00000099338_CATSPERG	GACAGCCCCACGGAACGATC	CATSPERG
582_chr6_ENSG00000083123_BCKDHB	GGAATCGGAATTGCGGTCAC	BCKDHB
583_chr6_ENSG00000083123_BCKDHB	GGCAAACTGAATTTCCGCAA	BCKDHB
584_chr6_ENSG00000083123_BCKDHB	GATACCCCATTGTGTGAACA	BCKDHB
585_chr6_ENSG00000083123_BCKDHB	GGGATTTGGAATCGGAATTG	BCKDHB
586_chr6_ENSG00000083123_BCKDHB	GAACAAGGAATTGTTGGATT	BCKDHB
587_chr4_ENSG00000059691_GATB	GACAAATGGGCTGCTGTGGT	GATB
588_chr4_ENSG00000059691_GATB	GTGGGCTGCTGTGGTAGGTT	GATB
589_chr4_ENSG00000059691_GATB	GGAACACAAATGGGCTGCTG	GATB
590_chr4_ENSG00000059691_GATB	GACAAATGGGCTGCTGTGGT	GATB
591_chr4_ENSG00000059691_GATB	GTGGGCTGCTGTGGTAGGTT	GATB
592_chr4_ENSG00000059691_GATB	GCCAGAGAAGAGTTTAGAGT	GATB
593_chr4_ENSG00000059691_GATB	GGAACACAAATGGGCTGCTG	GATB
594_chr4_ENSG00000059691_GATB	GTTTAGAGTTGGAGGAAATC	GATB
595_chr4_ENSG00000059691_GATB	GGAGAAGAGTTTAGAGTTGG	GATB
596_chr10_ENSG00000042286_AIFM2	GTCCGGCAGGGGCTAGTAGT	AIFM2
597_chr10_ENSG00000042286_AIFM2	GCAAGGACAACTTCCGGCAG	AIFM2
598_chr10_ENSG00000042286_AIFM2	GCCGGCAGGGGCTAGTAGTG	AIFM2
599_chr10_ENSG00000042286_AIFM2	GTTCCGGCAGGGGCTAGTAG	AIFM2
600_chr10_ENSG00000042286_AIFM2	GTTCAAGGACAACTTCCGGC	AIFM2
601_chr10_ENSG00000042286_AIFM2	GTCACTTCCTGCCGGACGGA	AIFM2
602_chr10_ENSG00000042286_AIFM2	GTCCTTCACTTCCTGCCGGA	AIFM2
603_chr10_ENSG00000042286_AIFM2	GTTCACTTCCTGCCGGACGG	AIFM2
604_chr10_ENSG00000042286_AIFM2	GCAAGTGGCCCTGGCTGACA	AIFM2
605_chr3_ENSG00000033867_SLC4A7	GACTGTGGTGCCTTGCCCGC	SLC4A7
606_chr3_ENSG00000033867_SLC4A7	GGTCCAATTTCATGGTACTG	SLC4A7
607_chr3_ENSG00000033867_SLC4A7	GAAGAGGCCGCTCATCATGC	SLC4A7
608_chr3_ENSG00000033867_SLC4A7	GAATGGATCTACCCCCACAC	SLC4A7
609_chr3_ENSG00000033867_SLC4A7	GAGAGGCCGCTCATCATGCT	SLC4A7
610_chr3_ENSG00000033867_SLC4A7	GCTGGGTGAGACTCCTAAAG	SLC4A7
611_chr3_ENSG00000033867_SLC4A7	GATGGATCTACCCCCACACT	SLC4A7
612_chr3_ENSG00000033867_SLC4A7	GAGACATACAGGCACAGTAT	SLC4A7
613_chr3_ENSG00000033867_SLC4A7	GTGCTCCCCAATATTGTTAG	SLC4A7
614_chr3_ENSG00000033867_SLC4A7	GGGGCAACCTCTAACAATAT	SLC4A7
615_chr5_ENSG00000083720_OXCT1	GACAATGCTAGGAGCGATGC	OXCT1
616_chr5_ENSG00000083720_OXCT1	GACGTCGATCTGACAATGCT	OXCT1
617_chr5_ENSG00000083720_OXCT1	GATATGGTGACCTGGCTAAC	OXCT1
618_chr5_ENSG00000083720_OXCT1	GATGGTGCCACGGTTTTGGT	OXCT1
619_chr5_ENSG00000083720_OXCT1	GACTGGATCTGTATAAAACT	OXCT1
620_chr5_ENSG00000083720_OXCT1	GTTGGTATGGCGATGAGCAC	OXCT1
621_chr5_ENSG00000083720_OXCT1	GCCAAAACCGTGGCACCATC	OXCT1
622_chr5_ENSG00000083720_OXCT1	GGACATCCCTGATGGTGCCA	OXCT1
623_chr5_ENSG00000083720_OXCT1	GCAAAACCGTGGCACCATCA	OXCT1
624_chrX_ENSG00000036473_OTC	GGCTGCACTTTATTTTGTAG	OTC
625_chrX_ENSG00000036473_OTC	GAGGACTTCCCTTGCAATAA	OTC
626_chrX_ENSG00000036473_OTC	GAATGAAAGTCTCACGGACA	OTC
627_chrX_ENSG00000036473_OTC	GCCCAAATGAATATCTTGTG	OTC
628_chrX_ENSG00000036473_OTC	GTGACAGCCCATTGATAATT	OTC
629_chrX_ENSG00000036473_OTC	GAGCCCATTGATAATTGGGA	OTC
630_chrX_ENSG00000036473_OTC	GAATCAGCCAGGATCTGGAT	OTC
631_chrX_ENSG00000036473_OTC	GTACCATCCTATCCAGATCC	OTC
632_chrX_ENSG00000036473_OTC	GCATCCATCCCAATTATCAA	OTC
633_chrX_ENSG00000036473_OTC	GATGGATGCTTCTTTAGCCA	OTC
634_chr14_ENSG00000081181_ARG2	GATAGTGAATCCACGCTCAG	ARG2
635_chr14_ENSG00000081181_ARG2	GTAGTGAATCCACGCTCAGT	ARG2
636_chr14_ENSG00000081181_ARG2	GTGAGCGTGGATTCACTATC	ARG2
637_chr14_ENSG00000081181_ARG2	GACAGCTGTGTCACACTGGG	ARG2
638_chr14_ENSG00000081181_ARG2	GTCAGTGGGTCTTGCCAACC	ARG2
639_chr14_ENSG00000081181_ARG2	GGCCAACCAGGAACTGGCTG	ARG2
640_chr14_ENSG00000081181_ARG2	GGGTCTTGCCAACCAGGAAC	ARG2
641_chr14_ENSG00000081181_ARG2	GTTAGCAGAGCTGTGTCAGA	ARG2
642_chr14_ENSG00000081181_ARG2	GTGTCGGGCATGGCCACTAA	ARG2
643_chr14_ENSG00000081181_ARG2	GCCAGACCTTTGTGTTGTCT	ARG2
644_chr22_ENSG00000100151_PICK1	GACCTGATCGGGATCAGCAT	PICK1
645_chr22_ENSG00000100151_PICK1	GTCCAATGCTGATCCCGATC	PICK1
646_chr22_ENSG00000100151_PICK1	GGGATGCTCAGAACCTGATC	PICK1
647_chr22_ENSG00000100151_PICK1	GTGATCGGGATCAGCATTGG	PICK1
648_chr22_ENSG00000100151_PICK1	GTCGGGATCAGCATTGGAGG	PICK1
649_chr22_ENSG00000100151_PICK1	GCGGGATCAGCATTGGAGGA	PICK1
650_chr22_ENSG00000100151_PICK1	GGGGATCAGCATTGGAGGAG	PICK1
651_chr22_ENSG00000100151_PICK1	GTAGAGGCAGGGACAGTACT	PICK1
652_chr22_ENSG00000100151_PICK1	GCACCTTCCCAGGCACAGTC	PICK1
653_chr22_ENSG00000100151_PICK1	GTCTGCAGGGTCACCTTCCC	PICK1
654_chrX_ENSG00000022267_FHL1	GTGGAATGCCGCAAGCCCAT	FHL1
655_chrX_ENSG00000022267_FHL1	GTGCCGCAAGCCCATCGGTG	FHL1
656_chrX_ENSG00000022267_FHL1	GCAGTCAAACTTCTCCGCCA	FHL1
657_chrX_ENSG00000022267_FHL1	GGTTTGACTGCCACTACTGC	FHL1
658_chrX_ENSG00000022267_FHL1	GGGCTTGCGGCATTCCACAC	FHL1
659_chrX_ENSG00000022267_FHL1	GATGGTGCCCACCTTGTAGC	FHL1
660_chrX_ENSG00000022267_FHL1	GGGGAAGAAGTATGTGCAAA	FHL1
661_chr22_ENSG00000100030_MAPK1	GGTGCAGAACGTTAGCTGAA	MAPK1
662_chr22_ENSG00000100030_MAPK1	GTTCTCTACCAGATCCTCAG	MAPK1
663_chr22_ENSG00000100030_MAPK1	GTATATAGTACAGGACCTCA	MAPK1
664_chr22_ENSG00000100030_MAPK1	GTTTTAACCCTCTGAGGATC	MAPK1
665_chr22_ENSG00000100030_MAPK1	GGATATATTTTAACCCTCTG	MAPK1
666_chr22_ENSG00000100030_MAPK1	GTCTCTACCAGATCCTCAGA	MAPK1
667_chr22_ENSG00000100030_MAPK1	GAATGCTTCCCTGGAAAGAT	MAPK1
668_chr22_ENSG00000100030_MAPK1	GTAACAGGCCCATCTTTCCA	MAPK1
669_chr22_ENSG00000100030_MAPK1	GGACCAAATATCAATGGACT	MAPK1
670_chr22_ENSG00000100030_MAPK1	GGGCAGAAATGCTTTCTAAC	MAPK1
671_chr22_ENSG00000100266_PACSIN2	GCTGTGAAGCGGATCGACGA	PACSIN2
672_chr22_ENSG00000100266_PACSIN2	GGATGCGCGCCCGCTCATGC	PACSIN2
673_chr22_ENSG00000100266_PACSIN2	GGAGGTCGCTGCACAGGCGG	PACSIN2
674_chr22_ENSG00000100266_PACSIN2	GGAGCGGGCGCGCATCGAGA	PACSIN2
675_chr22_ENSG00000100266_PACSIN2	GGCGCAGCAGCTCACTGAGT	PACSIN2
676_chr22_ENSG00000100266_PACSIN2	GCTACAAGCGGACTGTGAAG	PACSIN2
677_chr22_ENSG00000100266_PACSIN2	GCACTGAGTGGGCCCGGCGC	PACSIN2
678_chr22_ENSG00000100266_PACSIN2	GGTTCATGAGGTCGCTGCAC	PACSIN2
679_chr22_ENSG00000100266_PACSIN2	GCATGAGGTCGCTGCACAGG	PACSIN2
680_chr22_ENSG00000100266_PACSIN2	GATGAACTGCCTGCATGAGC	PACSIN2
681_chr22_ENSG00000099904_ZDHHC8	GCATTGTAGACGGGAACAGC	ZDHHC8
682_chr22_ENSG00000099904_ZDHHC8	GACACAGCTCGTGTCAACCA	ZDHHC8
683_chr22_ENSG00000099904_ZDHHC8	GCAGCTGTTCCCGTCTACAA	ZDHHC8
684_chr22_ENSG00000099904_ZDHHC8	GATTGTAGACGGGAACAGCT	ZDHHC8
685_chr22_ENSG00000099904_ZDHHC8	GTTGTAGACGGGAACAGCTG	ZDHHC8
686_chr22_ENSG00000099904_ZDHHC8	GCACAGCTCGTGTCAACCAC	ZDHHC8
687_chr22_ENSG00000099904_ZDHHC8	GGTCCTGGCCAACTTCAGCA	ZDHHC8
688_chr22_ENSG00000099904_ZDHHC8	GGCTCCGCTGTACAAGAACG	ZDHHC8
689_chr22_ENSG00000099904_ZDHHC8	GGCGCGGCGGGCGGTAGAAG	ZDHHC8
690_chr22_ENSG00000099904_ZDHHC8	GCGTGGCACACCACTTCATG	ZDHHC8
691_chr20_ENSG00000101306_MYLK2	GTGGAACTCAATCCCCCTCG	MYLK2
692_chr20_ENSG00000101306_MYLK2	GTGAGCTCTGATGCCTCGCT	MYLK2
693_chr20_ENSG00000101306_MYLK2	GTGCAAGGGGACACCTCGAG	MYLK2
694_chr20_ENSG00000101306_MYLK2	GGTTCCCTCAGAGAAATCCG	MYLK2
695_chr20_ENSG00000101306_MYLK2	GCCCTCAGAGAAATCCGAGG	MYLK2
696_chr20_ENSG00000101306_MYLK2	GGTCATGGGCACCCCTTCAA	MYLK2
697_chr20_ENSG00000101306_MYLK2	GCCACCTCGGATTTCTCTGA	MYLK2
698_chr20_ENSG00000101306_MYLK2	GCCCACCTCGGATTTCTCTG	MYLK2
699_chr20_ENSG00000101306_MYLK2	GGCCAAGAAGCCCCCAAGCG	MYLK2
700_chr20_ENSG00000101306_MYLK2	GTGGCTGGCCTGGGATCCGT	MYLK2
701_chr5_ENSG00000039560_RAI14	GGCCTCACTGCTCGGCAAGA	RAI14
702_chr5_ENSG00000039560_RAI14	GGCCACCAAACACGACAGTG	RAI14
703_chr5_ENSG00000039560_RAI14	GGACCGGCTACTGCAGGCCG	RAI14
704_chr5_ENSG00000039560_RAI14	GCCACCAAACACGACAGTGA	RAI14
705_chr5_ENSG00000039560_RAI14	GCCCTCACTGTCGTGTTTGG	RAI14
706_chr5_ENSG00000039560_RAI14	GCCCTTCTTGCCGAGCAGTG	RAI14
707_chr5_ENSG00000039560_RAI14	GTCACTGCTCGGCAAGAAGG	RAI14
708_chr5_ENSG00000039560_RAI14	GAGGACACGTGGAATGCCTC	RAI14
709_chr5_ENSG00000039560_RAI14	GATGTGTAATCATGACCCTG	RAI14
710_chr7_ENSG00000015520_NPC1L1	GAGCTGCATGGCTGACTACG	NPC1L1
711_chr7_ENSG00000015520_NPC1L1	GCCATCCTTGAAGGTGAGCG	NPC1L1
712_chr7_ENSG00000015520_NPC1L1	GGAGCTGCATGGCTGACTAC	NPC1L1
713_chr7_ENSG00000015520_NPC1L1	GTACCCCCCAATGGCAAGGA	NPC1L1
714_chr7_ENSG00000015520_NPC1L1	GGTAGTCAGCCATGCAGCTC	NPC1L1
715_chr7_ENSG00000015520_NPC1L1	GACCCCCCAATGGCAAGGAA	NPC1L1
716_chr7_ENSG00000015520_NPC1L1	GCCCCCCAATGGCAAGGAAG	NPC1L1
717_chr7_ENSG00000015520_NPC1L1	GCATGCCAGCCATCCGACGC	NPC1L1
718_chr7_ENSG00000015520_NPC1L1	GCGAGCCTTCCAGCGTCGGA	NPC1L1
719_chr7_ENSG00000015520_NPC1L1	GCCTTCCAGCGTCGGATGGC	NPC1L1
720_chr1_ENSG00000090432_MUL1	GCTGCAAGGGGGTAATTCAG	MUL1
721_chr1_ENSG00000090432_MUL1	GGTATTCTTTCAGAAGCTCC	MUL1
722_chr1_ENSG00000090432_MUL1	GCTGCAAGGGGGTAATTCAG	MUL1
723_chr1_ENSG00000090432_MUL1	GCAGTTTGTGGAAAACTGCA	MUL1
724_chr1_ENSG00000090432_MUL1	GCTTGCAGTTTTCCACAAAC	MUL1
725_chr1_ENSG00000090432_MUL1	GTCAGGAGCACAAGATGGTG	MUL1
726_chr1_ENSG00000090432_MUL1	GGTTTGTGGAAAACTGCAAG	MUL1
727_chr1_ENSG00000090432_MUL1	GACACTTCAGGAGCACAAGA	MUL1
728_chr1_ENSG00000090432_MUL1	GAGTTTGTGGAAAACTGCAA	MUL1
729_chr10_ENSG00000077147_TM9SF3	GATATGTTTCTTGACGATTA	TM9SF3
730_chr10_ENSG00000077147_TM9SF3	GTTTCTTGACGATTATGGTA	TM9SF3
731_chr10_ENSG00000077147_TM9SF3	GGTTTCTTGACGATTATGGT	TM9SF3
732_chr10_ENSG00000077147_TM9SF3	GGCACTTCAAGGGGTTGAAT	TM9SF3
733_chr10_ENSG00000077147_TM9SF3	GCTGGGAGAAGCACTTCAAG	TM9SF3
734_chr10_ENSG00000077147_TM9SF3	GCATCCAGAACCAATCAGAG	TM9SF3
735_chrX_ENSG00000047230_CTPS2	GGCATTTGGCCTAAACTCTG	CTPS2
736_chrX_ENSG00000047230_CTPS2	GATATGCCCGAGCACAACCC	CTPS2
737_chrX_ENSG00000047230_CTPS2	GGAGCACAACCCTGGCAATT	CTPS2
738_chrX_ENSG00000047230_CTPS2	GAAATTGCCAGGGTTGTGCT	CTPS2
739_chrX_ENSG00000047230_CTPS2	GTTACCATCCACCGGCACCT	CTPS2
740_chrX_ENSG00000047230_CTPS2	GAAGCCAAGGTGCCGGTGGA	CTPS2
741_chrX_ENSG00000047230_CTPS2	GCACATTACTGATGCTGTCC	CTPS2
742_chrX_ENSG00000047230_CTPS2	GGACAGCATCAGTAATGTGA	CTPS2
743_chrX_ENSG00000047230_CTPS2	GATGAATCAAGCCAAGGTGC	CTPS2
744_chr9_ENSG00000070214_SLC44A1	GTGTCAGGATACGACAGCTA	SLC44A1
745_chr9_ENSG00000070214_SLC44A1	GTGGCATGGACCACACCCAG	SLC44A1
746_chr9_ENSG00000070214_SLC44A1	GGTGGCTTTTCAATAGCAAC	SLC44A1
747_chr9_ENSG00000070214_SLC44A1	GCAGCAGCAAGACTAGTGTC	SLC44A1
748_chr9_ENSG00000070214_SLC44A1	GCAACCTGGACTTGATAAAC	SLC44A1
749_chr9_ENSG00000070214_SLC44A1	GGTGTGTAGCAGCGTGTCCA	SLC44A1
750_chr9_ENSG00000070214_SLC44A1	GCTTCCGGTTTATCAAGTCC	SLC44A1
751_chr9_ENSG00000070214_SLC44A1	GTTTTTGGATCCATGCAACC	SLC44A1
752_chr9_ENSG00000070214_SLC44A1	GTTATCAAGTCCAGGTTGCA	SLC44A1
753_chr9_ENSG00000070214_SLC44A1	GCTTTAGGTTGTAGCTACAT	SLC44A1
754_chr2_ENSG00000068784_SRBD1	GGGGCATTCTTCTTCACCCG	SRBD1
755_chr2_ENSG00000068784_SRBD1	GCGTAAACAGCCCCCTCCCA	SRBD1
756_chr2_ENSG00000068784_SRBD1	GTCAGAAGTCGTTGTTGTTA	SRBD1
757_chr2_ENSG00000068784_SRBD1	GGAGCCATCACTGATCTGTG	SRBD1
758_chr2_ENSG00000068784_SRBD1	GCTGAGCCATCACTGATCTG	SRBD1
759_chr2_ENSG00000068784_SRBD1	GTTAAAGAGACGAATGATGT	SRBD1
760_chr2_ENSG00000068784_SRBD1	GGGGCACTGCTTGAGAAACC	SRBD1
761_chr2_ENSG00000068784_SRBD1	GATAGCAGACTGAGCTCCCC	SRBD1
762_chr2_ENSG00000068784_SRBD1	GGGTTTCTCAAGCAGTGCCC	SRBD1
763_chr2_ENSG00000068784_SRBD1	GGAAGGATGAATTCTGTAGG	SRBD1
764_chr22_ENSG00000100003_SEC14L2	GGAAGTCGGAGGCCATGCTC	SEC14L2
765_chr22_ENSG00000100003_SEC14L2	GAGCTTCGACCTGCAGAAGT	SEC14L2
766_chr22_ENSG00000100003_SEC14L2	GATAGTCATCTGGATTCGGC	SEC14L2
767_chr22_ENSG00000100003_SEC14L2	GTGACTATTTTCTCCTGCGT	SEC14L2
768_chr22_ENSG00000100003_SEC14L2	GTAGTCATCTGGATTCGGCA	SEC14L2
769_chr22_ENSG00000100003_SEC14L2	GGCAGGAGAAAATAGTCATC	SEC14L2
770_chr22_ENSG00000100003_SEC14L2	GCATCTGGATTCGGCAGGGC	SEC14L2
771_chr22_ENSG00000100003_SEC14L2	GCAGGGCCGGCAGCACATCC	SEC14L2
772_chr22_ENSG00000100003_SEC14L2	GAATGTCCAGGATGTGCTGC	SEC14L2
773_chr3_ENSG00000060971_ACAA1	GCCCTTGTCATCATGGACCG	ACAA1
774_chr3_ENSG00000060971_ACAA1	GGGGGCGGATACCCTCATCC	ACAA1
775_chr3_ENSG00000060971_ACAA1	GTGCCGAGAGAAGCTCGTCG	ACAA1
776_chr3_ENSG00000060971_ACAA1	GCTGCCGAGAGAAGCTCGTC	ACAA1
777_chr3_ENSG00000060971_ACAA1	GCTCTCGGCAGTCATGACCG	ACAA1
778_chr3_ENSG00000060971_ACAA1	GGAGAGAAGCTCGTCGGGGG	ACAA1
779_chr3_ENSG00000060971_ACAA1	GACTGCCGAGAGAAGCTCGT	ACAA1
780_chr3_ENSG00000060971_ACAA1	GGCCGAGAGAAGCTCGTCGG	ACAA1
781_chr3_ENSG00000060971_ACAA1	GTTCACGTCCTTGAGAACCG	ACAA1
782_chr14_ENSG00000088808_PPP1R13B	GAATTCTACAACATCTCGAC	PPP1R13B
783_chr14_ENSG00000088808_PPP1R13B	GTAGAATTTTGCAAGGAACC	PPP1R13B
784_chr14_ENSG00000088808_PPP1R13B	GCTGCCATTTAGCTGAAGTG	PPP1R13B
785_chr14_ENSG00000088808_PPP1R13B	GCATTTAGCTGAAGTGTGGA	PPP1R13B
786_chr14_ENSG00000088808_PPP1R13B	GCCTCCACACTTCAGCTAAA	PPP1R13B
787_chr5_ENSG00000037474_NSUN2	GGGAAAGGGGACATTCATGT	NSUN2
788_chr5_ENSG00000037474_NSUN2	GCTTGGCTTGATGGACGAGC	NSUN2
789_chr5_ENSG00000037474_NSUN2	GGCTCGTCCATCAAGCCAAG	NSUN2
790_chr5_ENSG00000037474_NSUN2	GCCAGATAGATGTGGACGGC	NSUN2
791_chr5_ENSG00000037474_NSUN2	GTGATGCCTCCAGCATACCC	NSUN2
792_chr5_ENSG00000037474_NSUN2	GCCTGCCGTCCACATCTATC	NSUN2
793_chr5_ENSG00000037474_NSUN2	GGGGTATGCTGGAGGCATCA	NSUN2
794_chr5_ENSG00000037474_NSUN2	GAGCAGCCCCTGCATCATGG	NSUN2
795_chr5_ENSG00000037474_NSUN2	GTGGAGCCTGGGTATGCTGG	NSUN2
796_chr5_ENSG00000037474_NSUN2	GAGCTGCGGATTGCAACACG	NSUN2
797_chr5_ENSG00000043462_LCP2	GCATAGGAAGTAGTGCTGGC	LCP2
798_chr5_ENSG00000043462_LCP2	GAGCTCATAGGAAGTAGTGC	LCP2
799_chr5_ENSG00000043462_LCP2	GTTGGCTTAGTAGATCTTGA	LCP2
800_chr5_ENSG00000043462_LCP2	GTGGCTTAGTAGATCTTGAA	LCP2
801_chr5_ENSG00000043462_LCP2	GTAGGAAGTAGTGCTGGCTG	LCP2
802_chr17_ENSG00000006282_SPATA20	GGGACAGGAAGCCTTCGACA	SPATA20
803_chr17_ENSG00000006282_SPATA20	GTCGAAGGCTTCCTGTCCCC	SPATA20
804_chr17_ENSG00000006282_SPATA20	GCGAAGGCTTCCTGTCCCCA	SPATA20
805_chr17_ENSG00000006282_SPATA20	GTGTACACCTTGTCCACGTC	SPATA20
806_chr17_ENSG00000006282_SPATA20	GGAGCGGCCTGACGTGGACA	SPATA20
807_chr17_ENSG00000006282_SPATA20	GAGTGTGAAGGTAGACCGTG	SPATA20
808_chr17_ENSG00000006282_SPATA20	GATTGGCCGCCTGCTCAGTG	SPATA20
809_chr17_ENSG00000006282_SPATA20	GGGACTCCTCTTCCATCATG	SPATA20
810_chr17_ENSG00000006282_SPATA20	GCACAAAGTCCTCACTGAGC	SPATA20
811_chr17_ENSG00000006282_SPATA20	GGAGGAGTCCTTCCAGAATG	SPATA20
812_chr4_ENSG00000002549_LAP3	GGATCCCTGTGGAGACGCTC	LAP3
813_chr4_ENSG00000002549_LAP3	GCTGGAGCTCTCGTCTGTGG	LAP3
814_chr4_ENSG00000002549_LAP3	GCTCCACAGACGAGAGCTCC	LAP3
815_chr4_ENSG00000002549_LAP3	GACGCTCAGGCTGCTGCGGA	LAP3
816_chr4_ENSG00000002549_LAP3	GGATCCCAAAGCTACATCCA	LAP3
817_chr4_ENSG00000002549_LAP3	GTTGTATAATGTTCGAAGAG	LAP3
818_chr5_ENSG00000039139_DNAH5	GATCTTGATAGTAAAACATG	DNAH5
819_chr5_ENSG00000039139_DNAH5	GCCTAAGGTGTTCGTGACCG	DNAH5
820_chr5_ENSG00000039139_DNAH5	GCTAAGGTGTTCGTGACCGA	DNAH5
821_chr5_ENSG00000039139_DNAH5	GGTGACCGAGGGAAACGATG	DNAH5
822_chr5_ENSG00000039139_DNAH5	GCAACTTGGCTCTCTAGGAG	DNAH5
823_chr5_ENSG00000039139_DNAH5	GACAACTTGGCTCTCTAGGA	DNAH5
824_chr5_ENSG00000039139_DNAH5	GAAACGATGTGGCTCTTACT	DNAH5
825_chr5_ENSG00000039139_DNAH5	GGGCCCGCCAGCTCTTCCAT	DNAH5
826_chr5_ENSG00000039139_DNAH5	GTAACTGCGAATTATAGGTT	DNAH5
827_chr5_ENSG00000039139_DNAH5	GCACCCAGCTGTGCTAAGCA	DNAH5
828_chr20_ENSG00000101188_NTSR1	GGCCGCCTGGCGTACCATGA	NTSR1
829_chr20_ENSG00000101188_NTSR1	GACCGTCATGGTACGCCAGG	NTSR1
830_chr20_ENSG00000101188_NTSR1	GGGACCGAGATGACCACCAT	NTSR1
831_chr20_ENSG00000101188_NTSR1	GGCCAAGTGTGCACGGTCGG	NTSR1
832_chr20_ENSG00000101188_NTSR1	GACGCGCACGCCGTGCCGCA	NTSR1
833_chr20_ENSG00000101188_NTSR1	GTACGCCAGGCGGCCGAGCA	NTSR1
834_chr20_ENSG00000101188_NTSR1	GGTCAGCTTGTTGGCGATGA	NTSR1
835_chr20_ENSG00000101188_NTSR1	GAGGACCGAGATGACCACCA	NTSR1
836_chr20_ENSG00000101188_NTSR1	GGTACGCCAGGCGGCCGAGC	NTSR1
837_chr20_ENSG00000101188_NTSR1	GCTGACCGTCATGGTACGCC	NTSR1
838_chr6_ENSG00000010017_RANBP9	GTGCGTGGCTCGAACTGACG	RANBP9
839_chr6_ENSG00000010017_RANBP9	GTCCAATACCAGCAGCCTGT	RANBP9
840_chr6_ENSG00000010017_RANBP9	GTCCCACAGGCTGCTGGTAT	RANBP9
841_chr6_ENSG00000010017_RANBP9	GATCCAATACCAGCAGCCTG	RANBP9
842_chr6_ENSG00000010017_RANBP9	GTTCCTATCGGAGATCGAGA	RANBP9
843_chr6_ENSG00000010017_RANBP9	GGAGTGGAGAACCAAAATCC	RANBP9
844_chr6_ENSG00000010017_RANBP9	GAGAAGACTATATGCGGGAG	RANBP9
845_chr6_ENSG00000010017_RANBP9	GCAAATTTGTATCCTACTGT	RANBP9
846_chr6_ENSG00000010017_RANBP9	GGATATAGAAGACTATATGC	RANBP9
847_chr6_ENSG00000010017_RANBP9	GTAATTCTTCTAGAACGGTC	RANBP9
848_chr1_ENSG00000078369_GNB1	GGCGTGAGTCGTGAGCTGGC	GNB1
849_chr1_ENSG00000078369_GNB1	GGTGCGCGTGAGTCGTGAGC	GNB1
850_chr1_ENSG00000078369_GNB1	GATGTTATCCAGGCCACCGC	GNB1
851_chr1_ENSG00000078369_GNB1	GTACAATCTGAAAACTCGTG	GNB1
852_chr1_ENSG00000078369_GNB1	GGCCCCTTCTGGGAACTATG	GNB1
853_chr2_ENSG00000023228_NDUFS1	GGACTGTCCTATTTGTGACC	NDUFS1
854_chr2_ENSG00000023228_NDUFS1	GACTGTCCTATTTGTGACCA	NDUFS1
855_chr2_ENSG00000023228_NDUFS1	GACAAATAGGACAGTCCAAT	NDUFS1
856_chr2_ENSG00000023228_NDUFS1	GGTTGATGGTCAGTCTGTCA	NDUFS1
857_chr2_ENSG00000023228_NDUFS1	GGATGGTCAGTCTGTCATGG	NDUFS1
858_chr2_ENSG00000023228_NDUFS1	GCAGTCTGTCATGGTGGAAC	NDUFS1
859_chr2_ENSG00000023228_NDUFS1	GATCAAGTTGCTTGCTGCTG	NDUFS1
860_chr2_ENSG00000023228_NDUFS1	GTGATTGAAGTATTTGTTGA	NDUFS1
861_chr2_ENSG00000023228_NDUFS1	GAGTCTGTCATGGTGGAACC	NDUFS1
862_chr6_ENSG00000030110_BAK1	GATGAAGTCGACCACGAAGC	BAK1
863_chr6_ENSG00000030110_BAK1	GCATGAAGTCGACCACGAAG	BAK1
864_chr6_ENSG00000030110_BAK1	GGCCATGCTGGTAGACGTGT	BAK1
865_chr6_ENSG00000030110_BAK1	GCCATGCTGGTAGACGTGTA	BAK1
866_chr6_ENSG00000030110_BAK1	GCCCTACACGTCTACCAGCA	BAK1
867_chr11_ENSG00000054967_RELT	GAAAGGCTGCAACGGGCATG	RELT
868_chr11_ENSG00000054967_RELT	GCGAGTTGCCATGCCCACCT	RELT
869_chr11_ENSG00000054967_RELT	GCAAAGGCTGCAACGGGCAT	RELT
870_chr11_ENSG00000054967_RELT	GGCATAATGTGCCCTGCCCT	RELT
871_chr11_ENSG00000054967_RELT	GCCAAAGGCTGCAACGGGCA	RELT
872_chr11_ENSG00000054967_RELT	GTGCCCGTTGCAGCCTTTGG	RELT
873_chr11_ENSG00000054967_RELT	GATGGTTGACATGGAACGCG	RELT
874_chr11_ENSG00000054967_RELT	GCATGGTTGACATGGAACGC	RELT
875_chr11_ENSG00000054967_RELT	GGGGCACCTCTGGGTACTCA	RELT
876_chr11_ENSG00000054967_RELT	GGAACGCGGGGAACCCCCCA	RELT
877_chr6_ENSG00000096384_HSP90AB1	GTTGCTATTTATTCCTCGTC	HSP90AB1
878_chr6_ENSG00000096384_HSP90AB1	GGCTATCATACCTCCCAGTC	HSP90AB1
879_chr6_ENSG00000096384_HSP90AB1	GGCGATAGATGCGGTTGGAG	HSP90AB1
880_chr6_ENSG00000096384_HSP90AB1	GCTCCACAATGGGGTGGTCA	HSP90AB1
881_chr6_ENSG00000096384_HSP90AB1	GACTTTCTCTGCCACCAAGT	HSP90AB1
882_chr6_ENSG00000096384_HSP90AB1	GTGGTCAGCACGCACAGTGA	HSP90AB1
883_chr6_ENSG00000096384_HSP90AB1	GTACTTGGTGGCAGAGAAAG	HSP90AB1
884_chr6_ENSG00000096384_HSP90AB1	GTTTTATTCTGCCTACTTGG	HSP90AB1
885_chr6_ENSG00000096384_HSP90AB1	GTTGCTATTTATTCCTCGTC	HSP90AB1
886_chr6_ENSG00000066651_TRMT11	GTATTTGAACTATGGGGTCA	TRMT11
887_chr6_ENSG00000066651_TRMT11	GCCATAAGTTTCTTGACTGC	TRMT11
888_chr6_ENSG00000066651_TRMT11	GTGCAAGAAATTTGATGAAA	TRMT11
889_chr6_ENSG00000066651_TRMT11	GTATTTGAACTATGGGGTCA	TRMT11
890_chr6_ENSG00000066651_TRMT11	GGGTCATGGACAATCTCCTG	TRMT11
891_chr6_ENSG00000066651_TRMT11	GTCTCTTAAAAACTACCCTG	TRMT11
892_chr6_ENSG00000066651_TRMT11	GGCTGGTTTGTCATTCATTA	TRMT11
893_chr6_ENSG00000066651_TRMT11	GATTTTCTTTCACTTTTCCA	TRMT11
894_chr6_ENSG00000066651_TRMT11	GCATTCATTATGGCTAACCA	TRMT11
895_chr14_ENSG00000100439_ABHD4	GTCAAGGCTGGCTGAGTAGC	ABHD4
896_chr14_ENSG00000100439_ABHD4	GATGGAAGTGGGGCGCCACG	ABHD4
897_chr14_ENSG00000100439_ABHD4	GTGGAAGTGGGGCGCCACGT	ABHD4
898_chr14_ENSG00000100439_ABHD4	GTCAAGGCTGGCTGAGTAGC	ABHD4
899_chr14_ENSG00000100439_ABHD4	GGAGTAGCTGGCTGCCCACG	ABHD4
900_chr14_ENSG00000100439_ABHD4	GTCAGCTGAGACATGGAAGT	ABHD4
901_chr14_ENSG00000100439_ABHD4	GTTCAGCTGAGACATGGAAG	ABHD4
902_chr14_ENSG00000100439_ABHD4	GACATTCTTCAGCTGAGACA	ABHD4
903_chr14_ENSG00000100439_ABHD4	GATGTCTCAGCTGAAGAATG	ABHD4
904_chr19_ENSG00000099797_TECR	GCGCAAAGGCATAGTGCCAT	TECR
905_chr19_ENSG00000099797_TECR	GTCGTGCACCGCTTCTCCCA	TECR
906_chr19_ENSG00000099797_TECR	GTCTCCGCAATGGTGGCGTG	TECR
907_chr19_ENSG00000099797_TECR	GGATCTCCGCAATGGTGGCG	TECR
908_chr19_ENSG00000099797_TECR	GATCTCCGCAATGGTGGCGT	TECR
909_chr19_ENSG00000099797_TECR	GGAGCCCCACGCCACCATTG	TECR
910_chr19_ENSG00000099797_TECR	GAGGTTCTTGATCTCCGCAA	TECR
911_chr19_ENSG00000099797_TECR	GTTCTTGATCTCCGCAATGG	TECR
912_chr19_ENSG00000099797_TECR	GAGTGTGGCCGTGGTGCCCA	TECR
913_chr19_ENSG00000088002_SULT2B1	GCAGATGATCTCGATCATCC	SULT2B1
914_chr19_ENSG00000088002_SULT2B1	GGATGGGAGCTCATGAGGCG	SULT2B1
915_chr19_ENSG00000088002_SULT2B1	GGAAGGAAGGGGATCCATCC	SULT2B1
916_chr19_ENSG00000088002_SULT2B1	GATCATCTGCTTAATCCTGA	SULT2B1
917_chr19_ENSG00000088002_SULT2B1	GCATGAGGCGGGGGCTGTAC	SULT2B1
918_chr19_ENSG00000088002_SULT2B1	GCCCTGGTGTGAGACCATTG	SULT2B1
919_chr19_ENSG00000088002_SULT2B1	GGCACGGAGCGGATCCAGGA	SULT2B1
920_chr19_ENSG00000088002_SULT2B1	GAGGCTGAAGGCACCCACAA	SULT2B1
921_chr19_ENSG00000088002_SULT2B1	GTCTGCTTAATCCTGAAGGA	SULT2B1
922_chr19_ENSG00000088002_SULT2B1	GAAGATGGGAGCTCATGAGG	SULT2B1
923_chr10_ENSG00000059573_ALDH18A1	GTACCCCTCAGTCGTACACA	ALDH18A1
924_chr10_ENSG00000059573_ALDH18A1	GAATAGATGCCAAGCGCCCC	ALDH18A1
925_chr10_ENSG00000059573_ALDH18A1	GATAGATGCCAAGCGCCCCA	ALDH18A1
926_chr10_ENSG00000059573_ALDH18A1	GTGCTTCAGCTCACTGCGGT	ALDH18A1
927_chr10_ENSG00000059573_ALDH18A1	GGAACATGTCTGATGACTGA	ALDH18A1
928_chr10_ENSG00000059573_ALDH18A1	GTTGCCATGTGTACGACTGA	ALDH18A1
929_chr10_ENSG00000059573_ALDH18A1	GAGCTCACTGCGGTGGGCGA	ALDH18A1
930_chr10_ENSG00000059573_ALDH18A1	GGTGAAGCTCGGCAGTGCCG	ALDH18A1
931_chr10_ENSG00000059573_ALDH18A1	GCAGTGCCGTGGTGACCCGA	ALDH18A1
932_chr10_ENSG00000059573_ALDH18A1	GGCAGTGCCGTGGTGACCCG	ALDH18A1
933_chr22_ENSG00000075218_GTSE1	GTATGAATCTTTCCACGCCC	GTSE1
934_chr22_ENSG00000075218_GTSE1	GGGCGTGGAAAGATTCATAC	GTSE1
935_chr22_ENSG00000075218_GTSE1	GACGGAGGCTGTTCGGGAAC	GTSE1
936_chr22_ENSG00000075218_GTSE1	GTCTCCCTTTTAAGAGACGT	GTSE1
937_chr22_ENSG00000075218_GTSE1	GGGATTATTTAATTCCAAGC	GTSE1
938_chr22_ENSG00000075218_GTSE1	GGAACTTCTCCCCGGCCAGA	GTSE1
939_chr22_ENSG00000075218_GTSE1	GTTCCACGCCCTGGCTCCGA	GTSE1
940_chr22_ENSG00000075218_GTSE1	GAGAGCCGAGGCTCACCCAC	GTSE1
941_chr22_ENSG00000075218_GTSE1	GCGAACTTCTCCCCGGCCAG	GTSE1
942_chr22_ENSG00000075218_GTSE1	GTGAGCAGTGCATGATTCCC	GTSE1
943_chr1_ENSG00000000938_FGR	GGACTATGAGGCTCGAACTG	FGR
944_chr1_ENSG00000000938_FGR	GTCGAGCCTCATAGTCATAC	FGR
945_chr1_ENSG00000000938_FGR	GAACTTCTCGCCCTTGGTGA	FGR
946_chr1_ENSG00000000938_FGR	GGTCATACAGGGCAATGAAC	FGR
947_chr1_ENSG00000000938_FGR	GGAATGAGAAAGGCCCCCTG	FGR
948_chr1_ENSG00000000938_FGR	GTTCACCAGGCAACCCCCAG	FGR
949_chr20_ENSG00000088766_CRLS1	GTGGATTTATTGCTCGAAAC	CRLS1
950_chr20_ENSG00000088766_CRLS1	GGGATTTATTGCTCGAAACT	CRLS1
951_chr20_ENSG00000088766_CRLS1	GCCCAAAGCTGATCTTTGAT	CRLS1
952_chr20_ENSG00000088766_CRLS1	GTGGATTTATTGCTCGAAAC	CRLS1
953_chr20_ENSG00000088766_CRLS1	GGGATTTATTGCTCGAAACT	CRLS1
954_chr20_ENSG00000088766_CRLS1	GCCCAAAGCTGATCTTTGAT	CRLS1
955_chr20_ENSG00000088766_CRLS1	GTAAGTATTTTATCAGCAAG	CRLS1
956_chr7_ENSG00000033050_ABCF2	GTCGCGGATCTTGCATGGAC	ABCF2
957_chr7_ENSG00000033050_ABCF2	GATGGAGCTCTACGAGCGCC	ABCF2
958_chr7_ENSG00000033050_ABCF2	GCGCGGATCTTGCATGGACT	ABCF2
959_chr7_ENSG00000033050_ABCF2	GAGTCCATGCAAGATCCGCG	ABCF2
960_chr7_ENSG00000033050_ABCF2	GGGGCCTCGCGGATCTTGCA	ABCF2
961_chr19_ENSG00000006659_LGALS14	GTGCATCTATGTGCGTCACA	LGALS14
962_chr19_ENSG00000006659_LGALS14	GTTTGGCATATGGAGATATG	LGALS14
963_chr19_ENSG00000006659_LGALS14	GACGCACGAACCAACAGGCA	LGALS14
964_chr19_ENSG00000006659_LGALS14	GGTTCGTGCGTGATAATCAC	LGALS14
965_chr19_ENSG00000006659_LGALS14	GTTCGTGCGTGATAATCACA	LGALS14
966_chr19_ENSG00000006659_LGALS14	GAGGAAACAGGCAGTGTGTA	LGALS14
967_chr19_ENSG00000006659_LGALS14	GTTATCACGCACGAACCAAC	LGALS14
968_chr19_ENSG00000006659_LGALS14	GAACCAACAGGCAAGGAAAC	LGALS14
969_chr19_ENSG00000006659_LGALS14	GTGCCTGTTTCCTTGCCTGT	LGALS14
970_chr16_ENSG00000099365_STX1B	GGGCTGCATTGAGAAACTGT	STX1B
971_chr16_ENSG00000099365_STX1B	GAAACAGCATAGCGCCATCC	STX1B
972_chr16_ENSG00000099365_STX1B	GGAGAAACTGTCGGAGGATG	STX1B
973_chr16_ENSG00000099365_STX1B	GTGCATTGAGAAACTGTCGG	STX1B
974_chr16_ENSG00000099365_STX1B	GGGCTGCATTGAGAAACTGT	STX1B
975_chr16_ENSG00000099365_STX1B	GCTGTCGGAGGATGTGGAGC	STX1B
976_chr16_ENSG00000099365_STX1B	GGGGTTGGGTGCGGCCAGGA	STX1B
977_chr16_ENSG00000099365_STX1B	GCAGTTTCTCAATGCAGCCC	STX1B
978_chr16_ENSG00000099365_STX1B	GGCGCAGGTCCGCGGAGGAA	STX1B
979_chr7_ENSG00000008311_AASS	GGTAGTGGCATTTGGACAGT	AASS
980_chr7_ENSG00000008311_AASS	GCATAGAGGAGTACGGGTAG	AASS
981_chr7_ENSG00000008311_AASS	GGTGGATCATAGAGGAGTAC	AASS
982_chr7_ENSG00000008311_AASS	GGGTGGATCATAGAGGAGTA	AASS
983_chr7_ENSG00000008311_AASS	GTGGCATTTGGACAGTGGGC	AASS
984_chr7_ENSG00000008311_AASS	GTGTGTGATGTCCCAAAGCA	AASS
985_chr7_ENSG00000008311_AASS	GTAGCTCATTAAAGATTGCT	AASS
986_chr7_ENSG00000008311_AASS	GGGGGCTCCACATATTCACA	AASS
987_chr7_ENSG00000008311_AASS	GAACGACTTATGTAGCGCTC	AASS
988_chr7_ENSG00000008311_AASS	GCGTCCCATACACTTTTCTG	AASS
989_chrX_ENSG00000006757_PNPLA4	GCTTTCGGGGCAGTAACGCC	PNPLA4
990_chrX_ENSG00000006757_PNPLA4	GCGGGCCATGAAGTCATAAC	PNPLA4
991_chrX_ENSG00000006757_PNPLA4	GGGGCCATGAAGTCATAACC	PNPLA4
992_chrX_ENSG00000006757_PNPLA4	GTGGGCCAGCTCGTGAGCGC	PNPLA4
993_chrX_ENSG00000006757_PNPLA4	GGGGCCAGCTCGTGAGCGCT	PNPLA4
994_chrX_ENSG00000006757_PNPLA4	GGGTGATGGATACGTGCAGT	PNPLA4
995_chrX_ENSG00000006757_PNPLA4	GCTGGTTTTGGCGTTGGTGA	PNPLA4
996_chrX_ENSG00000006757_PNPLA4	GTTTTCTCTGGTTTTGGCGT	PNPLA4
997_chr19_ENSG00000099817_POLR2E	GATCACACGGGCTCTCATCG	POLR2E
998_chr19_ENSG00000099817_POLR2E	GGTGTACTGCCAGCGCATGC	POLR2E
999_chr19_ENSG00000099817_POLR2E	GCGCTGGCAGTACACCTTGA	POLR2E
1000_chr19_ENSG00000099817_POLR2E	GCTCTCATCGTGGTGCAGCA	POLR2E
1001_chr19_ENSG00000099817_POLR2E	GGCAGGAGGAGAACATCACA	POLR2E
1002_chr19_ENSG00000099817_POLR2E	GTGGTCATGACGACGTGCTC	POLR2E
1003_chr19_ENSG00000099817_POLR2E	GGGTCATGACGACGTGCTCA	POLR2E
1004_chr19_ENSG00000099817_POLR2E	GGAGCACGTCGTCATGACCA	POLR2E
1005_chr19_ENSG00000099817_POLR2E	GCACGTCGTCATGACCAAGG	POLR2E
1006_chr19_ENSG00000099817_POLR2E	GCCCAAAGTAGCGCGCCACA	POLR2E
1007_chr1_ENSG00000031698_SARS1	GTGGTAGAACTCCTCTGCGG	SARS1
1008_chr1_ENSG00000031698_SARS1	GGACTGGTAGAACTCCTCTG	SARS1
1009_chr1_ENSG00000031698_SARS1	GCCCCATGACAACAAGTCAT	SARS1
1010_chr1_ENSG00000031698_SARS1	GGAGATGATTACCACCGCAG	SARS1
1011_chr1_ENSG00000031698_SARS1	GGAGGAGTTCTACCAGTCCC	SARS1
1012_chr1_ENSG00000031698_SARS1	GAATGTGGTAAGGAATCCCC	SARS1
1013_chr1_ENSG00000031698_SARS1	GATGTGGTAAGGAATCCCCA	SARS1
1014_chr1_ENSG00000031698_SARS1	GTCTAATTGCACGGATTACC	SARS1
1015_chr1_ENSG00000031698_SARS1	GGCCGGCTTCGAATCCGATA	SARS1
1016_chr1_ENSG00000031698_SARS1	GCCGGCTTCGAATCCGATAT	SARS1
1017_chr11_ENSG00000020922_MRE11	GTTGCAACAGATATTCATCT	MRE11
1018_chr11_ENSG00000020922_MRE11	GGCAATCATGACGATCCCAC	MRE11
1019_chr11_ENSG00000020922_MRE11	GTTGCAACAGATATTCATCT	MRE11
1020_chr11_ENSG00000020922_MRE11	GTGGAGAAAGATGCAGTCAG	MRE11
1021_chr11_ENSG00000020922_MRE11	GGAAATTTTAAGACTTGCCC	MRE11
1022_chr11_ENSG00000020922_MRE11	GATATTTTCTTAATAACTCG	MRE11
1023_chr11_ENSG00000020922_MRE11	GTCATGAAAATAAGCCCTCA	MRE11
1024_chr11_ENSG00000020922_MRE11	GTTTCTTAATAACTCGAGGC	MRE11
1025_chr11_ENSG00000020922_MRE11	GTTATTAAGAAAATATTGTA	MRE11
1026_chr1_ENSG00000078618_NRDC	GTTACTGTCTGGTGCTAATG	NRDC
1027_chr1_ENSG00000078618_NRDC	GTACTGTCTGGTGCTAATGA	NRDC
1028_chr1_ENSG00000078618_NRDC	GCTGCAGATTTCTGTATCAA	NRDC
1029_chr1_ENSG00000078618_NRDC	GTTCCGCAAGGTTATGCGTA	NRDC
1030_chr1_ENSG00000078618_NRDC	GTTCATAAGCTGGTTCCGCA	NRDC
1031_chr1_ENSG00000078618_NRDC	GGTTTAATTATTCGAGTGAA	NRDC
1032_chr1_ENSG00000078618_NRDC	GTGGAGTATAAACTGGTAGC	NRDC
1033_chr1_ENSG00000078618_NRDC	GTTGATGAGGATGTTAAAGT	NRDC
1034_chr1_ENSG00000078618_NRDC	GTTGCATAGATGGTGGCCAC	NRDC
1035_chr16_ENSG00000004779_NDUFAB1	GGACCAAGTGGAGATTATCA	NDUFAB1
1036_chr16_ENSG00000004779_NDUFAB1	GAGGAGGCATGTCGCTATAC	NDUFAB1
1037_chr16_ENSG00000004779_NDUFAB1	GTACGTAAAGAACACGGTCC	NDUFAB1
1038_chr16_ENSG00000004779_NDUFAB1	GAGGCATGTCGCTATACTGG	NDUFAB1
1039_chr16_ENSG00000004779_NDUFAB1	GATGCCTCCTTTGACGTTAG	NDUFAB1
1040_chr16_ENSG00000004779_NDUFAB1	GTTTCAATACGTAAAGAACA	NDUFAB1
1041_chr16_ENSG00000004779_NDUFAB1	GTTGACGTTAGAGGGCATCC	NDUFAB1
1042_chr16_ENSG00000004779_NDUFAB1	GGGATGCCCTCTAACGTCAA	NDUFAB1
1043_chr16_ENSG00000004779_NDUFAB1	GTGCCCTCTAACGTCAAAGG	NDUFAB1
1044_chr20_ENSG00000101181_MTG2	GTTGTCTGTGGAGGAAACGG	MTG2
1045_chr20_ENSG00000101181_MTG2	GTTCCACAGTGAGCCCCGCA	MTG2
1046_chr20_ENSG00000101181_MTG2	GGGAGAGTGCTTGTCTGTGG	MTG2
1047_chr20_ENSG00000101181_MTG2	GGTGAGCCCCGCAAGGAGTT	MTG2
1048_chr20_ENSG00000101181_MTG2	GCTCCTTGCGGGGCTCACTG	MTG2
1049_chr20_ENSG00000101181_MTG2	GATCGGAGAGTGCTTGTCTG	MTG2
1050_chr20_ENSG00000101181_MTG2	GAAGGTACTTTGTGGACTAT	MTG2
1051_chr20_ENSG00000101181_MTG2	GAGCCCCGCAAGGAGTTTGG	MTG2
1052_chr20_ENSG00000101181_MTG2	GAGGAGTTTGGAGGCCCTGA	MTG2
1053_chr20_ENSG00000101181_MTG2	GGAAACCCTGGTACCGCGAC	MTG2
1054_chr16_ENSG00000090447_TFAP4	GGCATGCAGAGCATCAACGC	TFAP4
1055_chr16_ENSG00000090447_TFAP4	GCCAGGAGCGGCGGATTCGG	TFAP4
1056_chr16_ENSG00000090447_TFAP4	GCGTCTCCGCTCGTTGCTGT	TFAP4
1057_chr16_ENSG00000090447_TFAP4	GGATCGCCAACAGCAACGAG	TFAP4
1058_chr16_ENSG00000090447_TFAP4	GCGCATGCAGAGCATCAACG	TFAP4
1059_chr16_ENSG00000090447_TFAP4	GGCTGAGTCTCGGGGGTTAG	TFAP4
1060_chr16_ENSG00000090447_TFAP4	GTGGTCCCGCTGAGTCTCGG	TFAP4
1061_chr16_ENSG00000090447_TFAP4	GCTGGTCCCGCTGAGTCTCG	TFAP4
1062_chr16_ENSG00000090447_TFAP4	GCTAACCCCCGAGACTCAGC	TFAP4
1063_chr16_ENSG00000090447_TFAP4	GGGACCAGGAGCGGCGGATT	TFAP4
1064_chr22_ENSG00000100075_SLC25A1	GGCACAAATACCGGAACACG	SLC25A1
1065_chr22_ENSG00000100075_SLC25A1	GCACAAATACCGGAACACGT	SLC25A1
1066_chr22_ENSG00000100075_SLC25A1	GACCGGAACACGTGGGACTG	SLC25A1
1067_chr22_ENSG00000100075_SLC25A1	GGGCTTGCAGATCCTGAAGA	SLC25A1
1068_chr22_ENSG00000100075_SLC25A1	GGCACGCGTGGGCTGCTGTG	SLC25A1
1069_chr22_ENSG00000100075_SLC25A1	GCATGCGGGATGCCCAGGGA	SLC25A1
1070_chr22_ENSG00000100075_SLC25A1	GATGGGGCACACGACCACCA	SLC25A1
1071_chr22_ENSG00000100075_SLC25A1	GACGGCTGGACAGCACGCGT	SLC25A1
1072_chr22_ENSG00000100075_SLC25A1	GTTCCTCAGCAACCACATGC	SLC25A1
1073_chr22_ENSG00000015475_BID	GTGGACCGTAGCATCCCTCC	BID
1074_chr22_ENSG00000015475_BID	GTCCATGCTGTCCCCGACCT	BID
1075_chr22_ENSG00000015475_BID	GGCTGTCCCCGACCTGGGCG	BID
1076_chr22_ENSG00000015475_BID	GATTGCCAGGCACCTCGCCC	BID
1077_chr22_ENSG00000015475_BID	GGGCCGTTCACCAGGCCCGG	BID
1078_chr22_ENSG00000015475_BID	GAGGCACCTCGCCCAGGTCG	BID
1079_chr22_ENSG00000015475_BID	GGCCGTTCACCAGGCCCGGA	BID
1080_chr22_ENSG00000015475_BID	GTCCCTCCGGGCCTGGTGAA	BID
1081_chr22_ENSG00000015475_BID	GAAGTCAAGAAGACATCATC	BID
1082_chr22_ENSG00000100056_ESS2	GATCCCTTTGGATGACCGTC	ESS2
1083_chr22_ENSG00000100056_ESS2	GGCCAGATTGCCATCAAGTT	ESS2
1084_chr22_ENSG00000100056_ESS2	GGCCAAACTTGATGGCAATC	ESS2
1085_chr22_ENSG00000100056_ESS2	GTCCCGGGACATCTTGCCCA	ESS2
1086_chr22_ENSG00000100056_ESS2	GCCTGGAGCTTCTCCACATC	ESS2
1087_chr22_ENSG00000100056_ESS2	GTGCCTTGGGCAAGATGTCC	ESS2
1088_chr22_ENSG00000100056_ESS2	GGCCTTGGGCAAGATGTCCC	ESS2
1089_chr22_ENSG00000100056_ESS2	GCTCACTCGTGTAGCGGCTC	ESS2
1090_chr22_ENSG00000100056_ESS2	GATTGTCCTCACTCGTGTAG	ESS2
1091_chr22_ENSG00000100056_ESS2	GCTGAGCCGCTACACGAGTG	ESS2
1092_chr6_ENSG00000029639_TFB1M	GGACGTCGCTGAACTTCTGG	TFB1M
1093_chr6_ENSG00000029639_TFB1M	GACCAGAAGTTCAGCGACGT	TFB1M
1094_chr6_ENSG00000029639_TFB1M	GAATGCTTATGTTTACGAAG	TFB1M
1095_chr6_ENSG00000029639_TFB1M	GTGTTTACGAAGTGGGCCCT	TFB1M
1096_chr6_ENSG00000029639_TFB1M	GATGCTTATGTTTACGAAGT	TFB1M
1097_chr6_ENSG00000029639_TFB1M	GATGTTTACGAAGTGGGCCC	TFB1M
1098_chr6_ENSG00000029639_TFB1M	GCGAAGTGGGCCCTGGGCCA	TFB1M
1099_chr6_ENSG00000029639_TFB1M	GCAAGCCACTTGATAATCAG	TFB1M
1100_chr6_ENSG00000029639_TFB1M	GGAATGTATTTCAGTTCCGA	TFB1M
1101_chr6_ENSG00000029639_TFB1M	GTCTATCTTGGGCTGTATCA	TFB1M
1102_chr2_ENSG00000059728_MXD1	GGACTTGATTCGGGTCCAAG	MXD1
1103_chr2_ENSG00000059728_MXD1	GGTAGTGTGTCGACTTGATT	MXD1
1104_chr2_ENSG00000059728_MXD1	GTCGCTGAAGCTGGTCGATT	MXD1
1105_chr2_ENSG00000059728_MXD1	GTCGGAGTCGGAGCGCTCCG	MXD1
1106_chr2_ENSG00000059728_MXD1	GGAGCGCTCCGACTCCGACA	MXD1
1107_chr2_ENSG00000059728_MXD1	GGGAGCCGATGCTGTCCATC	MXD1
1108_chr2_ENSG00000059728_MXD1	GGGCATTGAGAGGATCCGGA	MXD1
1109_chr2_ENSG00000059728_MXD1	GGGATCCGGATGGACAGCAT	MXD1
1110_chr2_ENSG00000059728_MXD1	GGAGCGCTCCGAGGAGACGG	MXD1
1111_chr20_ENSG00000101331_CCM2L	GGGTCTTCCAGATCATCTAC	CCM2L
1112_chr20_ENSG00000101331_CCM2L	GGTCTTCCAGATCATCTACG	CCM2L
1113_chr20_ENSG00000101331_CCM2L	GGACCAGAGTATTGAGTGTG	CCM2L
1114_chr20_ENSG00000101331_CCM2L	GACCTGACAGATGAGTGCGC	CCM2L
1115_chr20_ENSG00000101331_CCM2L	GCTGGTCCCCGTAGATGATC	CCM2L
1116_chr20_ENSG00000101331_CCM2L	GTTGAGTGTGTGGACCGGGC	CCM2L
1117_chr20_ENSG00000101331_CCM2L	GAGGTCTTCCAGATCATCTA	CCM2L
1118_chr20_ENSG00000101331_CCM2L	GTCCTGCGCACTCATCTGTC	CCM2L
1119_chr20_ENSG00000101331_CCM2L	GGAGTATTGAGTGTGTGGAC	CCM2L
1120_chr20_ENSG00000101331_CCM2L	GAGTATTGAGTGTGTGGACC	CCM2L
1121_chr5_ENSG00000082068_WDR70	GCTTCTGATGATGAGTTAAT	WDR70
1122_chr5_ENSG00000082068_WDR70	GCTTCTTCATTAAGAGGTGG	WDR70
1123_chr5_ENSG00000082068_WDR70	GGGCCATGTCCACAATATAC	WDR70
1124_chr5_ENSG00000082068_WDR70	GACATGATTCTTGTTGTATC	WDR70
1125_chr5_ENSG00000082068_WDR70	GCATTACAGTATAGTAACAC	WDR70
1126_chr5_ENSG00000082068_WDR70	GATACAGCAATGCTTCATAC	WDR70
1127_chr5_ENSG00000082068_WDR70	GAATGCTTCATACTGGCTCA	WDR70
1128_chr5_ENSG00000082068_WDR70	GTTAAACCACGGACGATGCA	WDR70
1129_chr5_ENSG00000082068_WDR70	GTTTTGCCTTGCATCGTCCG	WDR70
1130_chr5_ENSG00000082068_WDR70	GTACTATATGTGCACGTAGT	WDR70
1131_chr20_ENSG00000101290_CDS2	GATCATTTACCTGGGACCAA	CDS2
1132_chr20_ENSG00000101290_CDS2	GCATCAAAACCATTGGTCCC	CDS2
1133_chr20_ENSG00000101290_CDS2	GCCACTCATATGATCTGCCC	CDS2
1134_chr20_ENSG00000101290_CDS2	GAGTAAAGGAAATGAACCGG	CDS2
1135_chr20_ENSG00000101290_CDS2	GGAAGAAATAGTTTACACAC	CDS2
1136_chr20_ENSG00000101290_CDS2	GACAATCAGCAATGTCACAT	CDS2
1137_chr20_ENSG00000101290_CDS2	GTACAGATCACACAAGATAT	CDS2
1138_chr18_ENSG00000075336_TIMM21	GCTCTCCCATATATCTTGCT	TIMM21
1139_chr18_ENSG00000075336_TIMM21	GCCATATATCTTGCTAGGAC	TIMM21
1140_chr18_ENSG00000075336_TIMM21	GCCAGTCCTAGCAAGATATA	TIMM21
1141_chr18_ENSG00000075336_TIMM21	GCAGTCCTAGCAAGATATAT	TIMM21
1142_chr18_ENSG00000075336_TIMM21	GCTCTCCCATATATCTTGCT	TIMM21
1143_chr18_ENSG00000075336_TIMM21	GCCATATATCTTGCTAGGAC	TIMM21
1144_chr18_ENSG00000075336_TIMM21	GCCAGTCCTAGCAAGATATA	TIMM21
1145_chr18_ENSG00000075336_TIMM21	GTGTGATCTGCATTTTTCTA	TIMM21
1146_chr18_ENSG00000075336_TIMM21	GGGTGACAAGGCGGGGTCGC	TIMM21
1147_chr20_ENSG00000088854_DNAAF9	GGCAGCAAGTCTCGGCCGGA	DNAAF9
1148_chr20_ENSG00000088854_DNAAF9	GCAGCAAGTCTCGGCCGGAT	DNAAF9
1149_chr20_ENSG00000088854_DNAAF9	GCAGAGCAGCAAGTCTCGGC	DNAAF9
1150_chr20_ENSG00000088854_DNAAF9	GCGCTATCTCTTACCTTATG	DNAAF9
1151_chr20_ENSG00000088854_DNAAF9	GTACAGGATTACAGTACAGA	DNAAF9
1152_chr20_ENSG00000088854_DNAAF9	GCGAACCATGTCCACAAAGC	DNAAF9
1153_chr20_ENSG00000088854_DNAAF9	GTTCGAGACTGTAGTAGAAT	DNAAF9
1154_chr20_ENSG00000088854_DNAAF9	GATTACCAGCTTTGTGGACA	DNAAF9
1155_chr20_ENSG00000088854_DNAAF9	GGAGAAATGGCCAATTGTAC	DNAAF9
1156_chr20_ENSG00000088854_DNAAF9	GCCAATGCCCTCAAGTGCAA	DNAAF9
1157_chr22_ENSG00000100209_HSCB	GTTCGCTGTATCAACTCTGA	HSCB
1158_chr22_ENSG00000100209_HSCB	GCTGGCTGAAGAAATCTGGG	HSCB
1159_chr22_ENSG00000100209_HSCB	GACCTCTGGCTGAAGAAATC	HSCB
1160_chr22_ENSG00000100209_HSCB	GTTCGCTGTATCAACTCTGA	HSCB
1161_chr22_ENSG00000100209_HSCB	GTACAGCGAAGCTCCAGCAC	HSCB
1162_chr22_ENSG00000100209_HSCB	GCAGTTGCTGGTACCTGTGC	HSCB
1163_chr22_ENSG00000100209_HSCB	GCTGGCTGAAGAAATCTGGG	HSCB
1164_chr22_ENSG00000100209_HSCB	GACCTCTGGCTGAAGAAATC	HSCB
1165_chr22_ENSG00000100209_HSCB	GCCCAGATTTCTTCAGCCAG	HSCB
1166_chr20_ENSG00000088320_REM1	GTCTTCTCCATCCACCGTGA	REM1
1167_chr20_ENSG00000088320_REM1	GTATGAGAGGACCCTCACGG	REM1
1168_chr20_ENSG00000088320_REM1	GGTGTCCACGACCACCAGTG	REM1
1169_chr20_ENSG00000088320_REM1	GGACACCACACTGGTGGTCG	REM1
1170_chr20_ENSG00000088320_REM1	GGTCTTCTCCATCCACCGTG	REM1
1171_chr20_ENSG00000088320_REM1	GCTGGTGGTCGTGGACACCT	REM1
1172_chr20_ENSG00000088320_REM1	GACTGGTGGTCGTGGACACC	REM1
1173_chr20_ENSG00000088320_REM1	GGTGGTCGTGGACACCTGGG	REM1
1174_chr20_ENSG00000088320_REM1	GAGAGGACCCTCACGGTGGA	REM1
1175_chr20_ENSG00000088320_REM1	GGTATATGAGAGGACCCTCA	REM1
1176_chr20_ENSG00000101247_NDUFAF5	GTTGCTTTGGATCTTGGTTG	NDUFAF5
1177_chr20_ENSG00000101247_NDUFAF5	GACCAAGATCCAAAGCAAGG	NDUFAF5
1178_chr20_ENSG00000101247_NDUFAF5	GACAACCAAGATCCAAAGCA	NDUFAF5
1179_chr20_ENSG00000101247_NDUFAF5	GAAATTCAAGTTAACTATCC	NDUFAF5
1180_chr20_ENSG00000101247_NDUFAF5	GCCTGGAATGTTTGAATTGA	NDUFAF5
1181_chr20_ENSG00000101247_NDUFAF5	GTCCTATCATGTAATAGATC	NDUFAF5
1182_chr20_ENSG00000101247_NDUFAF5	GACCAGATCTATTACATGAT	NDUFAF5
1183_chr9_ENSG00000070061_ELP1	GAGCTCCCAGTTTCACTGTA	ELP1
1184_chr9_ENSG00000070061_ELP1	GCTGACCCTACAGTGAAACT	ELP1
1185_chr9_ENSG00000070061_ELP1	GCAGCTCCCAGTTTCACTGT	ELP1
1186_chr9_ENSG00000070061_ELP1	GTTCCAAATGAGGAGTTCTA	ELP1
1187_chr9_ENSG00000070061_ELP1	GAAGTCAGTAGTATTACAGC	ELP1
1188_chr9_ENSG00000070061_ELP1	GTCATCTGCAGCGGTGGATG	ELP1
1189_chr9_ENSG00000070061_ELP1	GAATACTACTGACTTGGTCT	ELP1
1190_chr9_ENSG00000070061_ELP1	GAATCATGGCCAATTCGGTC	ELP1
1191_chr9_ENSG00000070061_ELP1	GCCATGCACCCAGACCGAAT	ELP1
1192_chr9_ENSG00000070061_ELP1	GAGACCGAATTGGCCATGAT	ELP1
1193_chr20_ENSG00000101246_ARFRP1	GGCCAGCCTCTCCTCGTCGG	ARFRP1
1194_chr20_ENSG00000101246_ARFRP1	GGTCATTGACTCCACCGACG	ARFRP1
1195_chr20_ENSG00000101246_ARFRP1	GTCCACCGACGAGGAGAGGC	ARFRP1
1196_chr20_ENSG00000101246_ARFRP1	GTGACTCCACCGACGAGGAG	ARFRP1
1197_chr20_ENSG00000101246_ARFRP1	GTCAGCCAGCCTCTCCTCGT	ARFRP1
1198_chr17_ENSG00000007202_KIAA0100	GTCCGAGCGAAAGGCCCGGT	KIAA0100
1199_chr17_ENSG00000007202_KIAA0100	GTTGAGGTTCTCCGAGCGAA	KIAA0100
1200_chr17_ENSG00000007202_KIAA0100	GGGCCCGCAGAGTGACACTA	KIAA0100
1201_chr17_ENSG00000007202_KIAA0100	GTGACACTATGGTGATCATG	KIAA0100
1202_chr17_ENSG00000007202_KIAA0100	GGTGACACTATGGTGATCAT	KIAA0100
1203_chr17_ENSG00000007202_KIAA0100	GCGAGTCAGATCCATCTTGA	KIAA0100
1204_chr17_ENSG00000007202_KIAA0100	GAGTGACACTATGGTGATCA	KIAA0100
1205_chr17_ENSG00000007202_KIAA0100	GCCGGTAGGAGTCATGAAGC	KIAA0100
1206_chr17_ENSG00000007202_KIAA0100	GGACACTATGGTGATCATGG	KIAA0100
1207_chr17_ENSG00000007202_KIAA0100	GGTGATCATGGGGGTTCCCA	KIAA0100
1208_chr2_ENSG00000065911_MTHFD2	GGCCAACCAGGATCACACTC	MTHFD2
1209_chr2_ENSG00000065911_MTHFD2	GGCCAACCAGGATCACACTC	MTHFD2
1210_chr2_ENSG00000065911_MTHFD2	GCCACACCTGAGTGTGATCC	MTHFD2
1211_chr2_ENSG00000065911_MTHFD2	GACCTGAGTGTGATCCTGGT	MTHFD2
1212_chr2_ENSG00000065911_MTHFD2	GCCAGGATCACACTCAGGTG	MTHFD2
1213_chr2_ENSG00000065911_MTHFD2	GTGTGGCCGTTTGTTGCCTG	MTHFD2
1214_chr2_ENSG00000065911_MTHFD2	GGGTGGCCTCAGGCAACAAA	MTHFD2
1215_chr2_ENSG00000065911_MTHFD2	GACCAGGGCAGCTGCAGTTG	MTHFD2
1216_chr1_ENSG00000023909_GCLM	GTAAGGCTGTAAATGCTCCA	GCLM
1217_chr1_ENSG00000023909_GCLM	GGAGCATTTACAGCCTTACT	GCLM
1218_chr1_ENSG00000023909_GCLM	GTAGCAAATGCAGTCAAATC	GCLM
1219_chr1_ENSG00000023909_GCLM	GCAGTGCATTCCAAGACATC	GCLM
1220_chr1_ENSG00000023909_GCLM	GTCATTTCTTCTCTTTCATC	GCLM
1221_chr1_ENSG00000023909_GCLM	GTCTAGATCAGAGGTACCTA	GCLM
1222_chr1_ENSG00000023909_GCLM	GTAAGGCTGTAAATGCTCCA	GCLM
1223_chr1_ENSG00000023909_GCLM	GCTTCACCTCCTATTGAAGA	GCLM
1224_chr1_ENSG00000023909_GCLM	GGTCCTTGGAGTTGCACAGC	GCLM
1225_chr8_ENSG00000036448_MYOM2	GTCAAACACGGCATATCTCG	MYOM2
1226_chr8_ENSG00000036448_MYOM2	GGGGGATCTCACAGCCGTCT	MYOM2
1227_chr8_ENSG00000036448_MYOM2	GTATCTCCGAAGGTTCGCTC	MYOM2
1228_chr8_ENSG00000036448_MYOM2	GTGGGGGACGTTATCTCCGA	MYOM2
1229_chr8_ENSG00000036448_MYOM2	GACGTCCCCCATTCAGGCCC	MYOM2
1230_chr8_ENSG00000036448_MYOM2	GTATGCCGTGTTTGACCTCA	MYOM2
1231_chr8_ENSG00000036448_MYOM2	GGGTCAAACACGGCATATCT	MYOM2
1232_chr8_ENSG00000036448_MYOM2	GATAAGACTTCCCTTCCATG	MYOM2
1233_chr8_ENSG00000036448_MYOM2	GCGTGTTTGACCTCATGGAA	MYOM2
1234_chr8_ENSG00000036448_MYOM2	GCACATCCTGGGCCTGAATG	MYOM2
1235_chr7_ENSG00000055130_CUL1	GTCCTTCTAAGTCGAAAAAG	CUL1
1236_chr7_ENSG00000055130_CUL1	GAACTCCAGCTCCTCGTGCT	CUL1
1237_chr7_ENSG00000055130_CUL1	GCCTCCTTCTAAGTCGAAAA	CUL1
1238_chr7_ENSG00000055130_CUL1	GCAAACCAAGCACGAGGAGC	CUL1
1239_chr7_ENSG00000055130_CUL1	GTATCGAGCCAGCAACTCAG	CUL1
1240_chr7_ENSG00000055130_CUL1	GCTGGATGATTGGGCCATCT	CUL1
1241_chr7_ENSG00000055130_CUL1	GGTATCGAGCCAGCAACTCA	CUL1
1242_chr7_ENSG00000055130_CUL1	GCGCTTCATAAACAACAACG	CUL1
1243_chr7_ENSG00000055130_CUL1	GAGTATCGAGCCAGCAACTC	CUL1
1244_chr5_ENSG00000095015_MAP3K1	GAAGATGGATGATCGTCCAG	MAP3K1
1245_chr5_ENSG00000095015_MAP3K1	GGCCTGGAAGCACGAATGGT	MAP3K1
1246_chr5_ENSG00000095015_MAP3K1	GCCCTGATCATTCGTTCCTC	MAP3K1
1247_chr5_ENSG00000095015_MAP3K1	GCTCAAAGGGTTGCACAAGA	MAP3K1
1248_chr5_ENSG00000095015_MAP3K1	GTCCAGAGGAACGAATGATC	MAP3K1
1249_chr5_ENSG00000095015_MAP3K1	GTCTGGATGGTGTTACGAGA	MAP3K1
1250_chr5_ENSG00000095015_MAP3K1	GCGTGAAACAAACTTCTGGA	MAP3K1
1251_chr5_ENSG00000095015_MAP3K1	GGCATGCCCAACAAGCAAAT	MAP3K1
1252_chr5_ENSG00000095015_MAP3K1	GTCCACTTAGATCTACAAAG	MAP3K1
1253_chr5_ENSG00000095015_MAP3K1	GCTCCACTTAGATCTACAAA	MAP3K1
1254_chr17_ENSG00000073670_ADAM11	GGAGAGGGGTCCGGTAAATG	ADAM11
1255_chr17_ENSG00000073670_ADAM11	GCCAGATCCCCTCGGATGCA	ADAM11
1256_chr17_ENSG00000073670_ADAM11	GCCCTGCATCCGAGGGGATC	ADAM11
1257_chr17_ENSG00000073670_ADAM11	GCCCAGATCCCCTCGGATGC	ADAM11
1258_chr17_ENSG00000073670_ADAM11	GGGGGTCCGGTAAATGAGGT	ADAM11
1259_chr17_ENSG00000073670_ADAM11	GAGGGGTCCGGTAAATGAGG	ADAM11
1260_chr17_ENSG00000073670_ADAM11	GCGGTAAATGAGGTGGGGAA	ADAM11
1261_chr17_ENSG00000073670_ADAM11	GCCGGTAAATGAGGTGGGGA	ADAM11
1262_chr17_ENSG00000073670_ADAM11	GTTCTCAGCCTCGGCCGGTT	ADAM11
1263_chr17_ENSG00000073670_ADAM11	GTCAGCCTCGGCCGGTTTGG	ADAM11
1264_chr14_ENSG00000066427_ATXN3	GGTTGGTCAGCTTCGCAATC	ATXN3
1265_chr14_ENSG00000066427_ATXN3	GTTTTGGTCGATGCATCTGT	ATXN3
1266_chr14_ENSG00000066427_ATXN3	GTGAGGAAGCAGATCTCCGC	ATXN3
1267_chr14_ENSG00000066427_ATXN3	GACTTAGCTGAATAGCCCTG	ATXN3
1268_chr14_ENSG00000066427_ATXN3	GATACTCTGGACTGTTGAAC	ATXN3
1269_chr14_ENSG00000066427_ATXN3	GCAACAGTCCAGAGTATCAG	ATXN3
1270_chr14_ENSG00000066427_ATXN3	GTCCTGAGCCTCTGATACTC	ATXN3
1271_chr14_ENSG00000066427_ATXN3	GTCCAGAGTATCAGAGGCTC	ATXN3
1272_chr14_ENSG00000066427_ATXN3	GGTTGGTCAGCTTCGCAATC	ATXN3
1273_chr1_ENSG00000023572_GLRX2	GTCTTTGGAGAATTTAGCGA	GLRX2
1274_chr1_ENSG00000023572_GLRX2	GTCTTTGGAGAATTTAGCGA	GLRX2
1275_chr19_ENSG00000021488_SLC7A9	GATCATATGGGCGGCTTGCG	SLC7A9
1276_chr19_ENSG00000021488_SLC7A9	GGCAAGCCGCCCATATGATG	SLC7A9
1277_chr19_ENSG00000021488_SLC7A9	GCCGCCCATATGATGAGGCA	SLC7A9
1278_chr19_ENSG00000021488_SLC7A9	GGCCGCCCATATGATGAGGC	SLC7A9
1279_chr19_ENSG00000021488_SLC7A9	GGGGGCCCTGCCTCATCATA	SLC7A9
1280_chr19_ENSG00000021488_SLC7A9	GGGGCCCTGCCTCATCATAT	SLC7A9
1281_chr19_ENSG00000021488_SLC7A9	GCCCTGCCTCATCATATGGG	SLC7A9
1282_chr19_ENSG00000021488_SLC7A9	GTCAGCAACACGGAAGCTGT	SLC7A9
1283_chr19_ENSG00000021488_SLC7A9	GGTGGCATCTCCATCATCGT	SLC7A9
1284_chr19_ENSG00000021488_SLC7A9	GCAGCAACACGGAAGCTGTG	SLC7A9
1285_chr3_ENSG00000010256_UQCRC1	GCACACAGCTTACTACATCA	UQCRC1
1286_chr3_ENSG00000010256_UQCRC1	GCTTAATGCCTACAGCACCC	UQCRC1
1287_chr3_ENSG00000010256_UQCRC1	GTAGTAAGCTGTGTGCTCCC	UQCRC1
1288_chr3_ENSG00000010256_UQCRC1	GGTAGTAAGCTGTGTGCTCC	UQCRC1
1289_chr3_ENSG00000010256_UQCRC1	GGATGCATCTATGCGAGATG	UQCRC1
1290_chr3_ENSG00000010256_UQCRC1	GGTTCTGCACAATGTCACCC	UQCRC1
1291_chr3_ENSG00000010256_UQCRC1	GCTGGGCTAGAGGTGTGCCC	UQCRC1
1292_chr3_ENSG00000010256_UQCRC1	GATTGTGCAGAACTGTAGTC	UQCRC1
1293_chr3_ENSG00000010256_UQCRC1	GGCTGCCAGCACCATTCGAG	UQCRC1
1294_chr3_ENSG00000010256_UQCRC1	GAAGGCCCCTCGAATGGTGC	UQCRC1
1295_chr19_ENSG00000074219_TEAD2	GAGCTTTTCCAGTTTTGGTC	TEAD2
1296_chr19_ENSG00000074219_TEAD2	GAGATCCTCCAGACCAAAAC	TEAD2
1297_chr19_ENSG00000074219_TEAD2	GTGAACGGTGTCTGTGAGAA	TEAD2
1298_chr19_ENSG00000074219_TEAD2	GGCATCTGGCGGTTCCACGA	TEAD2
1299_chr19_ENSG00000074219_TEAD2	GGGCACCGCCCGGTTGCAGC	TEAD2
1300_chr19_ENSG00000074219_TEAD2	GGAACTCTACCAGCTGCAAC	TEAD2
1301_chr19_ENSG00000074219_TEAD2	GTCTACCAGCTGCAACCGGG	TEAD2
1302_chr19_ENSG00000074219_TEAD2	GAACTCTACCAGCTGCAACC	TEAD2
1303_chr19_ENSG00000074219_TEAD2	GTGCCAGGCTGGGGGCGATG	TEAD2
1304_chr22_ENSG00000100422_CERK	GGAACATGCTAATCAGGCCA	CERK
1305_chr22_ENSG00000100422_CERK	GTCGTCTGTGTCGGCGGAGA	CERK
1306_chr22_ENSG00000100422_CERK	GGTCGACCAGAACCACCCCC	CERK
1307_chr22_ENSG00000100422_CERK	GGGGAATGATTCCAATCCGG	CERK
1308_chr22_ENSG00000100422_CERK	GGGGTGGTTCTGGTCGACCC	CERK
1309_chr22_ENSG00000100422_CERK	GGGTCGACCAGAACCACCCC	CERK
1310_chr22_ENSG00000100422_CERK	GAGGTGCTGCACGGTCTGAT	CERK
1311_chr22_ENSG00000100422_CERK	GGGTGCTGCACGGTCTGATT	CERK
1312_chr22_ENSG00000100422_CERK	GTCCAATCCGGAGGCTACTG	CERK
1313_chr22_ENSG00000100422_CERK	GATTCCAATCCGGAGGCTAC	CERK
1314_chr22_ENSG00000100116_GCAT	GGATAAAGCGGACAGAGCTG	GCAT
1315_chr22_ENSG00000100116_GCAT	GGCTCTGTCCGCTTTATCTG	GCAT
1316_chr22_ENSG00000100116_GCAT	GTGGATACAGCAGCTCAGGT	GCAT
1317_chr22_ENSG00000100116_GCAT	GATGGATACAGCAGCTCAGG	GCAT
1318_chr22_ENSG00000100116_GCAT	GTTAAGGATTCCTGAGGTGA	GCAT
1319_chr22_ENSG00000100116_GCAT	GGATAAAGCGGACAGAGCTG	GCAT
1320_chr22_ENSG00000100116_GCAT	GGCTCTGTCCGCTTTATCTG	GCAT
1321_chr22_ENSG00000100116_GCAT	GGTTGTTGGCACAGAAGTTA	GCAT
1322_chr22_ENSG00000100116_GCAT	GTGGATACAGCAGCTCAGGT	GCAT
1323_chrX_ENSG00000072133_RPS6KA6	GGGGAAACTGTACTTAATAC	RPS6KA6
1324_chrX_ENSG00000072133_RPS6KA6	GAAATTCTACCTCGCAGAAC	RPS6KA6
1325_chrX_ENSG00000072133_RPS6KA6	GAGCAAGGGCCAGTTCTGCG	RPS6KA6
1326_chrX_ENSG00000072133_RPS6KA6	GTGCAGATGATCCAAAGCAA	RPS6KA6
1327_chrX_ENSG00000072133_RPS6KA6	GTGGATCATCTGCACCAATT	RPS6KA6
1328_chrX_ENSG00000072133_RPS6KA6	GGTGCAGATGATCCAAAGCA	RPS6KA6
1329_chrX_ENSG00000072133_RPS6KA6	GTCTATAAACAATTCCTAAT	RPS6KA6
1330_chrX_ENSG00000072133_RPS6KA6	GGGCTCCTGAAGTAGTAAAT	RPS6KA6
1331_chrX_ENSG00000072133_RPS6KA6	GTGAAGCACAAAGTCTTCTA	RPS6KA6
1332_chrX_ENSG00000072133_RPS6KA6	GAGCTGATGAGCATTTGCAC	RPS6KA6
1333_chr1_ENSG00000088035_ALG6	GTTGCTCTCCATACATCACG	ALG6
1334_chr1_ENSG00000088035_ALG6	GTCCATAGTCTATAAGAATA	ALG6
1335_chr1_ENSG00000088035_ALG6	GGACTCTTCCCGGTTGATCG	ALG6
1336_chr1_ENSG00000088035_ALG6	GAAATAATCCACGATCAACC	ALG6
1337_chr1_ENSG00000088035_ALG6	GCAAATAATCCACGATCAAC	ALG6
1338_chr1_ENSG00000088035_ALG6	GGAGTCTTCTTAGAACCTGC	ALG6
1339_chr1_ENSG00000088035_ALG6	GAATGGATTTTTCATGTACT	ALG6
1340_chr20_ENSG00000088305_DNMT3B	GAGACTCGATCCTCGTCAAC	DNMT3B
1341_chr20_ENSG00000088305_DNMT3B	GGACTCGATCCTCGTCAACG	DNMT3B
1342_chr20_ENSG00000088305_DNMT3B	GAAGACTCGATCCTCGTCAA	DNMT3B
1343_chr20_ENSG00000088305_DNMT3B	GCGGGGTGCGGATAGCCTCC	DNMT3B
1344_chr20_ENSG00000088305_DNMT3B	GTGGGGGCGAGTCGGAGGAC	DNMT3B
1345_chr20_ENSG00000088305_DNMT3B	GTCCGACTCGCCCCCAATCC	DNMT3B
1346_chr20_ENSG00000088305_DNMT3B	GCGGATAGCCTCCAGGATTG	DNMT3B
1347_chr20_ENSG00000088305_DNMT3B	GTGCGGATAGCCTCCAGGAT	DNMT3B
1348_chr20_ENSG00000088305_DNMT3B	GATGGAGAGGAGGACGCCGG	DNMT3B
1349_chr20_ENSG00000088305_DNMT3B	GGCTGCAGGCCCCGTTGACG	DNMT3B
1350_chr22_ENSG00000100290_BIK	GTCTGGAGATCCCCGAACCC	BIK
1351_chr22_ENSG00000100290_BIK	GCTGGAGATCCCCGAACCCC	BIK
1352_chr22_ENSG00000100290_BIK	GGACCAGACTGAGGACATCA	BIK
1353_chr22_ENSG00000100290_BIK	GTTCATCTACGACCAGACTG	BIK
1354_chr22_ENSG00000100290_BIK	GCGACCAGACTGAGGACATC	BIK
1355_chr22_ENSG00000100290_BIK	GACTTAAGGAGAACATAATG	BIK
1356_chr22_ENSG00000100290_BIK	GATCCCTGATGTCCTCAGTC	BIK
1357_chr1_ENSG00000078900_TP73	GTCCCTCCCGAGCTCGTGGT	TP73
1358_chr1_ENSG00000078900_TP73	GGGGGCATGTCTTGGCGATC	TP73
1359_chr1_ENSG00000078900_TP73	GCCTCCCGAGCTCGTGGTTG	TP73
1360_chr1_ENSG00000078900_TP73	GCTGCCCCAACCACGAGCTC	TP73
1361_chr1_ENSG00000078900_TP73	GGCTCCGCTTTCTTGTAAAC	TP73
1362_chr1_ENSG00000078900_TP73	GGCTTTCTTGTAAACAGGCA	TP73
1363_chr1_ENSG00000078900_TP73	GCCCTCCCGAGCTCGTGGTT	TP73
1364_chr1_ENSG00000078900_TP73	GCCCAACCACGAGCTCGGGA	TP73
1365_chr1_ENSG00000078900_TP73	GTAGAGTTTCTTCAAGAGCG	TP73
1366_chr1_ENSG00000078900_TP73	GTGTCCACCCCGCCACCCCC	TP73
1367_chr12_ENSG00000075035_WSCD2	GAAGTACATCGGCTGCTACC	WSCD2
1368_chr12_ENSG00000075035_WSCD2	GCCGACTCTGGGTGTCATCC	WSCD2
1369_chr12_ENSG00000075035_WSCD2	GCCTGGATGACACCCAGAGT	WSCD2
1370_chr12_ENSG00000075035_WSCD2	GCTGGATGACACCCAGAGTC	WSCD2
1371_chr12_ENSG00000075035_WSCD2	GCTCGCTCACGTTCGTCGCC	WSCD2
1372_chr12_ENSG00000075035_WSCD2	GTCGGCGCCGAGTGCTACTG	WSCD2
1373_chr12_ENSG00000075035_WSCD2	GCAGGCGACGAACGTGAGCG	WSCD2
1374_chr12_ENSG00000075035_WSCD2	GGAACTCCAGCCCGCCATAC	WSCD2
1375_chr12_ENSG00000075035_WSCD2	GCAACCGCCTCTCTGTCTAC	WSCD2
1376_chr12_ENSG00000075035_WSCD2	GGAGTGCGACATGGAGTGCA	WSCD2
1377_chr3_ENSG00000055955_ITIH4	GAGCCACACTGACCGACACC	ITIH4
1378_chr3_ENSG00000055955_ITIH4	GTTCCAGGTGTCGGTCAGTG	ITIH4
1379_chr3_ENSG00000055955_ITIH4	GATGGAGCAGTTCCAGGTGT	ITIH4
1380_chr3_ENSG00000055955_ITIH4	GGCCAAGATCACCTTTGAGC	ITIH4
1381_chr3_ENSG00000055955_ITIH4	GGAAGACGATGAGGTTGAAC	ITIH4
1382_chr3_ENSG00000055955_ITIH4	GATCTTGATTAGGGCTTCCC	ITIH4
1383_chr3_ENSG00000055955_ITIH4	GGAGGTTGAACTGGTCTCTG	ITIH4
1384_chr3_ENSG00000055955_ITIH4	GTCACGTTCTCGGCTGAGGC	ITIH4
1385_chr3_ENSG00000055955_ITIH4	GTTGTTCACGTTCTCGGCTG	ITIH4
1386_chr3_ENSG00000055955_ITIH4	GTCATCCAGGATCTTGATTA	ITIH4
1387_chr3_ENSG00000075785_RAB7A	GATCAGTACAAAGCCACAAT	RAB7A
1388_chr3_ENSG00000075785_RAB7A	GAGAAAGTCAGCTCCTATTG	RAB7A
1389_chr3_ENSG00000075785_RAB7A	GATCAGTACAAAGCCACAAT	RAB7A
1390_chr3_ENSG00000075785_RAB7A	GGGAGCTGACTTTCTGACCA	RAB7A
1391_chr3_ENSG00000075785_RAB7A	GGAATTTCTTATTCACATAC	RAB7A
1392_chr3_ENSG00000075785_RAB7A	GAGAAAGTCAGCTCCTATTG	RAB7A
1393_chr3_ENSG00000075785_RAB7A	GATCAGTACAAAGCCACAAT	RAB7A
1394_chr3_ENSG00000075785_RAB7A	GGCTGACTTTCTGACCAAGG	RAB7A
1395_chr3_ENSG00000075785_RAB7A	GGGAGCTGACTTTCTGACCA	RAB7A
1396_chr5_ENSG00000070808_CAMK2A	GCACCTTCGCACCACCGAGA	CAMK2A
1397_chr5_ENSG00000070808_CAMK2A	GAGCCTTCTCGGTGGTGCGA	CAMK2A
1398_chr5_ENSG00000070808_CAMK2A	GGATCTTGGCAGCATACTCC	CAMK2A
1399_chr5_ENSG00000070808_CAMK2A	GTGAGATGCTGTCATGTAGT	CAMK2A
1400_chr5_ENSG00000070808_CAMK2A	GCAGATGGGGGTGGTGCACC	CAMK2A
1401_chr5_ENSG00000070808_CAMK2A	GCACTGCCACCAGATGGGGG	CAMK2A
1402_chr5_ENSG00000070808_CAMK2A	GTGCTGCACTGCCACCAGAT	CAMK2A
1403_chr5_ENSG00000070808_CAMK2A	GCTGCACTGCCACCAGATGG	CAMK2A
1404_chr5_ENSG00000070808_CAMK2A	GAAGGGTGCCGCAGTGAAGC	CAMK2A
1405_chr5_ENSG00000070808_CAMK2A	GTGCTGGCCTCCAAGCTCAA	CAMK2A
1406_chr20_ENSG00000101224_CDC25B	GCTCTCGGCGTCGCGTTCCA	CDC25B
1407_chr20_ENSG00000101224_CDC25B	GCCAGGCTACAGGGCGCGAT	CDC25B
1408_chr20_ENSG00000101224_CDC25B	GTGAATTCTCATCTGAGCGT	CDC25B
1409_chr20_ENSG00000101224_CDC25B	GCGCGATGGGGCTCTTCAGT	CDC25B
1410_chr20_ENSG00000101224_CDC25B	GTCTCGGCGTCGCGTTCCAG	CDC25B
1411_chr20_ENSG00000101224_CDC25B	GCAGGCTACAGGGCGCGATG	CDC25B
1412_chr20_ENSG00000101224_CDC25B	GCTCAGATGAGAATTCACAG	CDC25B
1413_chr20_ENSG00000101224_CDC25B	GGTCTCGTTCCCTGATGAAA	CDC25B
1414_chr20_ENSG00000101224_CDC25B	GATCTCAGGGTAGTAGAGGC	CDC25B
1415_chr20_ENSG00000101224_CDC25B	GATACATCTCAGGGTAGTAG	CDC25B
1416_chr22_ENSG00000069998_HDHD5	GGGGAAGTCATTCCTCGGGA	HDHD5
1417_chr22_ENSG00000069998_HDHD5	GGGGGAAGTCATTCCTCGGG	HDHD5
1418_chr22_ENSG00000069998_HDHD5	GGCGGGGGAAGTCATTCCTC	HDHD5
1419_chr22_ENSG00000069998_HDHD5	GCCTAGGGGAGCCGGTCCGC	HDHD5
1420_chr22_ENSG00000069998_HDHD5	GGGCTGGTCTCCCAGCGGAC	HDHD5
1421_chr22_ENSG00000069998_HDHD5	GTGGCTAGGACGGGGAGGTG	HDHD5
1422_chr22_ENSG00000069998_HDHD5	GGCGGACCGGCTCCCCTAGG	HDHD5
1423_chr22_ENSG00000069998_HDHD5	GGTTGCTGGCTAGGACGGGG	HDHD5
1424_chr22_ENSG00000069998_HDHD5	GGAGATCCATGTTGCTGGCT	HDHD5
1425_chr22_ENSG00000069998_HDHD5	GGGATGTCCTCCTCAGCAAT	HDHD5
1426_chr4_ENSG00000035720_STAP1	GACAGAGCAGAGTACGTCCG	STAP1
1427_chr4_ENSG00000035720_STAP1	GACGTCCGTGGAAAAAGAGA	STAP1
1428_chr4_ENSG00000035720_STAP1	GACTACAAAGTGATGAGCGT	STAP1
1429_chr4_ENSG00000035720_STAP1	GCAAAACTACACTATTGAAC	STAP1
1430_chr4_ENSG00000035720_STAP1	GATTTTGTGAAGGAGACTCG	STAP1
1431_chr14_ENSG00000100678_SLC8A3	GTGGGGTGTTCACCCAATAC	SLC8A3
1432_chr14_ENSG00000100678_SLC8A3	GACAGACAGGAAGCTGACTA	SLC8A3
1433_chr14_ENSG00000100678_SLC8A3	GTCAATGATGACTTCTAGTT	SLC8A3
1434_chr14_ENSG00000100678_SLC8A3	GCCAAGAGGATAGCAGAGAT	SLC8A3
1435_chr14_ENSG00000100678_SLC8A3	GTCCATGAACTGGTCCCTCC	SLC8A3
1436_chr14_ENSG00000100678_SLC8A3	GTGGAGGGACCAGTTCATGG	SLC8A3
1437_chr14_ENSG00000100678_SLC8A3	GGAATGGGTCCCCACAACCA	SLC8A3
1438_chr14_ENSG00000100678_SLC8A3	GGTGGGGACCCATTCCTGGA	SLC8A3
1439_chr9_ENSG00000086061_DNAJA1	GACACAATGATAATATCGCC	DNAJA1
1440_chr9_ENSG00000086061_DNAJA1	GAGCTCGTTGAAGCACTGTG	DNAJA1
1441_chr9_ENSG00000086061_DNAJA1	GAGAGGTGATGACGATGGTT	DNAJA1
1442_chr9_ENSG00000086061_DNAJA1	GCATATGGTCTACGATAAAT	DNAJA1
1443_chr9_ENSG00000086061_DNAJA1	GTATCGTAGACCATATGAAA	DNAJA1
1444_chr9_ENSG00000086061_DNAJA1	GATCGTAGACCATATGAAAA	DNAJA1
1445_chr12_ENSG00000006831_ADIPOR2	GTCATGATGTACTACCAGAC	ADIPOR2
1446_chr12_ENSG00000006831_ADIPOR2	GGTACTACCAGACTGGCTCA	ADIPOR2
1447_chr12_ENSG00000006831_ADIPOR2	GAGGCCGGTGTCCATGCAAG	ADIPOR2
1448_chr12_ENSG00000006831_ADIPOR2	GTAAAACAGGCCCGGAAAGA	ADIPOR2
1449_chr12_ENSG00000006831_ADIPOR2	GCATTATCCTTGAGCCAGTC	ADIPOR2
1450_chr12_ENSG00000006831_ADIPOR2	GCCCGGAAAGAAGGCATAGG	ADIPOR2
1451_chr12_ENSG00000006831_ADIPOR2	GATAATGACTTCCTCTTGCA	ADIPOR2
1452_chr12_ENSG00000006831_ADIPOR2	GAGGCCCGGAAAGAAGGCAT	ADIPOR2
1453_chr12_ENSG00000006831_ADIPOR2	GTGAGTGGCAGTAGACTGTG	ADIPOR2
1454_chr12_ENSG00000006831_ADIPOR2	GCAGTCTACTGCCACTCAGA	ADIPOR2
1455_chr20_ENSG00000101189_MRGBP	GTCCATTCCCGAATCCAGAG	MRGBP
1456_chr20_ENSG00000101189_MRGBP	GCGAAGTTCCTCTCTGGATT	MRGBP
1457_chr20_ENSG00000101189_MRGBP	GCTGAATGATCTCTTCTGGA	MRGBP
1458_chr20_ENSG00000101189_MRGBP	GCCAGAAGAGATCATTCAGG	MRGBP
1459_chr20_ENSG00000101189_MRGBP	GGTCCCGAATACAAATCATG	MRGBP
1460_chr20_ENSG00000101189_MRGBP	GAGCCAGAACATCGGGCGGC	MRGBP
1461_chr20_ENSG00000101189_MRGBP	GAGCGCCTGCATGTCGTACA	MRGBP
1462_chr20_ENSG00000101189_MRGBP	GGTTCAGCCAGAACATCGGG	MRGBP
1463_chr20_ENSG00000101189_MRGBP	GACAAGTTCAGCCAGAACAT	MRGBP
1464_chr6_ENSG00000096080_MRPS18A	GGTAATAGACCTGAGTGGCG	MRPS18A
1465_chr6_ENSG00000096080_MRPS18A	GCCGAGCAGGTAGAAGGCCC	MRPS18A
1466_chr6_ENSG00000096080_MRPS18A	GGAAGAACACCGCAAGATCG	MRPS18A
1467_chr6_ENSG00000096080_MRPS18A	GTCCATGAGGCCGGATGAAC	MRPS18A
1468_chr6_ENSG00000096080_MRPS18A	GGTGAGTATAATTAACACTC	MRPS18A
1469_chr6_ENSG00000096080_MRPS18A	GGCCAGTTCATCCGGCCTCA	MRPS18A
1470_chr20_ENSG00000025772_TOMM34	GAAGTGACATGCTGCTCGGT	TOMM34
1471_chr20_ENSG00000025772_TOMM34	GCGAGCAGCATGTCACTTGA	TOMM34
1472_chr20_ENSG00000025772_TOMM34	GCAGCATGTCACTTGAAGGA	TOMM34
1473_chr20_ENSG00000025772_TOMM34	GTTGTGGTTCTCCGAAGGCA	TOMM34
1474_chr20_ENSG00000025772_TOMM34	GACCTCTTCTGAGCTGAAAC	TOMM34
1475_chr20_ENSG00000025772_TOMM34	GTGTTTCAGCTCAGAAGAGG	TOMM34
1476_chr20_ENSG00000025772_TOMM34	GTTCCAGGTTACTACACAAG	TOMM34
1477_chr20_ENSG00000025772_TOMM34	GCTGGATGGAAAGAACGTGA	TOMM34
1478_chr20_ENSG00000025772_TOMM34	GCGTGAAGGCATTCTACAGA	TOMM34
1479_chr20_ENSG00000025772_TOMM34	GGTGAAGGCATTCTACAGAC	TOMM34
1480_chr17_ENSG00000011052_NME1-NME2	GTCTGGTTTGATCGCAATGA	NME1-NME2
1481_chr17_ENSG00000011052_NME1-NME2	GGACCCCGCTGGACCCCATC	NME1-NME2
1482_chr17_ENSG00000011052_NME1-NME2	GTCATTGCGATCAAACCAGA	NME1-NME2
1483_chr17_ENSG00000011052_NME1-NME2	GCAAACCAGATGGGGTCCAG	NME1-NME2
1484_chr17_ENSG00000011052_NME1-NME2	GTCTGGTTTGATCGCAATGA	NME1-NME2
1485_chr17_ENSG00000011052_NME1-NME2	GGACCCCGCTGGACCCCATC	NME1-NME2
1486_chr17_ENSG00000011052_NME1-NME2	GTCATTGCGATCAAACCAGA	NME1-NME2
1487_chr17_ENSG00000011052_NME1-NME2	GGTACGCTCACAGTTGGCCA	NME1-NME2
1488_chr17_ENSG00000011052_NME1-NME2	GATTGCGATCAAACCAGATG	NME1-NME2
1489_chr20_ENSG00000088888_MAVS	GAGTTACCCCATGCCTGTCC	MAVS
1490_chr20_ENSG00000088888_MAVS	GACGGTGGCTCCAGTGGGTC	MAVS
1491_chr20_ENSG00000088888_MAVS	GACCGTCACTTCCTGCTGAG	MAVS
1492_chr20_ENSG00000088888_MAVS	GGGGTCTGGGGGACGGTCCG	MAVS
1493_chr20_ENSG00000088888_MAVS	GGGACAGGCATGGGGTAACT	MAVS
1494_chr20_ENSG00000088888_MAVS	GTCTCAGCAGGAAGTGACGG	MAVS
1495_chr20_ENSG00000088888_MAVS	GGGTGGCTCCAGTGGGTCTG	MAVS
1496_chr20_ENSG00000088888_MAVS	GCTCTGGCGCCTGGGTCTCC	MAVS
1497_chr20_ENSG00000088888_MAVS	GCTGACCTCCAGCGGGCATC	MAVS
1498_chr20_ENSG00000088888_MAVS	GTCCTGCTCCTGATGCCCGC	MAVS
1499_chr14_ENSG00000100596_SPTLC2	GTACAAGGAATCTGTACATG	SPTLC2
1500_chr14_ENSG00000100596_SPTLC2	GTTGGATTTGCACGGAATAC	SPTLC2
1501_chr14_ENSG00000100596_SPTLC2	GGGAGTGTGCAGTACTCGGC	SPTLC2
1502_chr14_ENSG00000100596_SPTLC2	GTACTCCTCAAGGACTTTGG	SPTLC2
1503_chr14_ENSG00000100596_SPTLC2	GTCCTTGAGGAGTATGGAGC	SPTLC2
1504_chr14_ENSG00000100596_SPTLC2	GTGGGTTCCTACAACTATCT	SPTLC2
1505_chr14_ENSG00000100596_SPTLC2	GCTGCTATGGCGTATGGCAT	SPTLC2
1506_chr14_ENSG00000100596_SPTLC2	GGCTGCTATGGCGTATGGCA	SPTLC2
1507_chr14_ENSG00000100596_SPTLC2	GTAGAAGCTGCTATGGCGTA	SPTLC2
1508_chr14_ENSG00000100596_SPTLC2	GGAACTGAATCATGCATCAC	SPTLC2
1509_chr17_ENSG00000005882_PDK2	GTCGTTGTGCCGGTTCCGGA	PDK2
1510_chr17_ENSG00000005882_PDK2	GGGGCACCACGTCGTTGTGC	PDK2
1511_chr17_ENSG00000005882_PDK2	GCGGAACCGGCACAACGACG	PDK2
1512_chr17_ENSG00000005882_PDK2	GGCACGCCTTGTGCCATGGT	PDK2
1513_chr17_ENSG00000005882_PDK2	GAACGACGTGGTGCCCACCA	PDK2
1514_chr17_ENSG00000005882_PDK2	GCCGGTTCCGGATGGTGACC	PDK2
1515_chr17_ENSG00000005882_PDK2	GCCTGGTCACCATCCGGAAC	PDK2
1516_chr17_ENSG00000005882_PDK2	GGAGACGGGGTCATCGCCGT	PDK2
1517_chr17_ENSG00000005882_PDK2	GTGACGCCCTGGTCACCATC	PDK2
1518_chr17_ENSG00000005882_PDK2	GAGCACGCCTTGTGCCATGG	PDK2
1519_chr10_ENSG00000014919_COX15	GGATGGCTCCTGGTCTGCAG	COX15
1520_chr10_ENSG00000014919_COX15	GGTGGTGGGCCGATGGCTCC	COX15
1521_chr10_ENSG00000014919_COX15	GTGAGCGGGTGGTGGGCCGA	COX15
1522_chr10_ENSG00000014919_COX15	GCAGGCGCCCTTTGAGGCCA	COX15
1523_chr10_ENSG00000014919_COX15	GTCAAAGGCTGCTGAGCGGG	COX15
1524_chr10_ENSG00000014919_COX15	GCCCGCTCAGCAGCCTTTGA	COX15
1525_chr10_ENSG00000014919_COX15	GCACTGTTCCACTGCAGACC	COX15
1526_chr10_ENSG00000014919_COX15	GCTGGAGCAGTTATTCTTGG	COX15
1527_chr10_ENSG00000014919_COX15	GCCCTCAAAGGCTGCTGAGC	COX15
1528_chr10_ENSG00000014919_COX15	GCTGAAGTAGCTTTGCAATC	COX15
1529_chr12_ENSG00000050438_SLC4A8	GTGAACTGAACACGCTGAGA	SLC4A8
1530_chr12_ENSG00000050438_SLC4A8	GGCTCTGTAAACAGCTCATG	SLC4A8
1531_chr12_ENSG00000050438_SLC4A8	GGCAGCTCCTTAGCTCAAAC	SLC4A8
1532_chr12_ENSG00000050438_SLC4A8	GGAGGACTGTTCCATTAATA	SLC4A8
1533_chr12_ENSG00000050438_SLC4A8	GTAAGGAGCTGCCTTATTAA	SLC4A8
1534_chr12_ENSG00000050438_SLC4A8	GTGAAGATGGGGGAGAACGC	SLC4A8
1535_chr12_ENSG00000050438_SLC4A8	GCGCTGGAGCAAGCCTTATG	SLC4A8
1536_chr12_ENSG00000050438_SLC4A8	GGCTATTTGCATGCATATCC	SLC4A8
1537_chr12_ENSG00000050438_SLC4A8	GTGGAGGCCTCGGCCCCAGT	SLC4A8
1538_chr12_ENSG00000050438_SLC4A8	GTCCCATTGTTGCCTTTGTG	SLC4A8
1539_chr15_ENSG00000074696_HACD3	GAACTCCGACTGGAAAGCGA	HACD3
1540_chr15_ENSG00000074696_HACD3	GATTGGAGTCACTACGTCAC	HACD3
1541_chr15_ENSG00000074696_HACD3	GATGTATTTCTGCCAGATGC	HACD3
1542_chr15_ENSG00000074696_HACD3	GCGCCTAAATAAACTCCGAC	HACD3
1543_chr15_ENSG00000074696_HACD3	GAACTCCGACTGGAAAGCGA	HACD3
1544_chr15_ENSG00000074696_HACD3	GAGAGCCTTCGCTTTCCAGT	HACD3
1545_chr15_ENSG00000074696_HACD3	GTATGACACATTCCATACTG	HACD3
1546_chr15_ENSG00000074696_HACD3	GATTGGAGTCACTACGTCAC	HACD3
1547_chr15_ENSG00000074696_HACD3	GAAACTATCAATGCAGCAAT	HACD3
1548_chr6_ENSG00000065833_ME1	GCCACCTTCCTTCAACAGTC	ME1
1549_chr6_ENSG00000065833_ME1	GTTCAACAGTCAGGAGATCC	ME1
1550_chr6_ENSG00000065833_ME1	GTGTCTCTCTTCCAGGGTAA	ME1
1551_chr6_ENSG00000065833_ME1	GAGCAATATGCCCTCGATCG	ME1
1552_chr6_ENSG00000065833_ME1	GTATTACTATCCACGATCGA	ME1
1553_chr6_ENSG00000065833_ME1	GTTATTACTATCCACGATCG	ME1
1554_chr6_ENSG00000065833_ME1	GGCCGTAGTCCAATGTAGAG	ME1
1555_chr6_ENSG00000065833_ME1	GAGACGAAATGCATTCACAT	ME1
1556_chr6_ENSG00000065833_ME1	GATCATTGAATGTGCAATAC	ME1
1557_chr6_ENSG00000065833_ME1	GGGTTATTCGAAGAGCTGCA	ME1
1558_chr20_ENSG00000101166_PRELID3B	GACTCCTTTCACGGTAATTA	PRELID3B
1559_chr20_ENSG00000101166_PRELID3B	GAAGCCATAATTACCGTGAA	PRELID3B
1560_chr20_ENSG00000101166_PRELID3B	GCAACCACACTTGGGTTCAT	PRELID3B
1561_chr20_ENSG00000101166_PRELID3B	GCACTTGGGTTCATAGGGTT	PRELID3B
1562_chr20_ENSG00000101166_PRELID3B	GAACCACACTTGGGTTCATA	PRELID3B
1563_chr20_ENSG00000101166_PRELID3B	GAACCCTATGAACCCAAGTG	PRELID3B
1564_chr20_ENSG00000101166_PRELID3B	GACTCCTTTCACGGTAATTA	PRELID3B
1565_chr20_ENSG00000101166_PRELID3B	GAAGCCATAATTACCGTGAA	PRELID3B
1566_chr17_ENSG00000074755_ZZEF1	GTGGTATGAAAAAATAGCCC	ZZEF1
1567_chr17_ENSG00000074755_ZZEF1	GCAGCGGTATCGATGCCAGG	ZZEF1
1568_chr17_ENSG00000074755_ZZEF1	GACAGCGGTATCGATGCCAG	ZZEF1
1569_chr17_ENSG00000074755_ZZEF1	GGACAGCGGTATCGATGCCA	ZZEF1
1570_chr17_ENSG00000074755_ZZEF1	GTACTGTGACCTGTTAAATG	ZZEF1
1571_chr17_ENSG00000074755_ZZEF1	GATGTGGACATCTCTTGTGA	ZZEF1
1572_chr17_ENSG00000074755_ZZEF1	GCATTTCATGGTCGTCTCCG	ZZEF1
1573_chr17_ENSG00000074755_ZZEF1	GGGTCGTCTCCGTGGCCCTC	ZZEF1
1574_chr17_ENSG00000074755_ZZEF1	GCCAGGGTTTGATCATAGGC	ZZEF1
1575_chr17_ENSG00000074755_ZZEF1	GTATGATCAAACCCTGGCAG	ZZEF1
1576_chr22_ENSG00000099940_SNAP29	GCATTAAGAGCGTGTTTGGG	SNAP29
1577_chr22_ENSG00000099940_SNAP29	GGGTGGGGTCTCTACTGGTT	SNAP29
1578_chr22_ENSG00000099940_SNAP29	GGCCCGTCAGCGAGGAGTCC	SNAP29
1579_chr22_ENSG00000099940_SNAP29	GGTTCAGGTGGGGTCTCTAC	SNAP29
1580_chr22_ENSG00000099940_SNAP29	GGGTGCCATTCTGTTCAGGT	SNAP29
1581_chr22_ENSG00000099940_SNAP29	GAAGAGCGTGTTTGGGGGGC	SNAP29
1582_chr22_ENSG00000099940_SNAP29	GCTCCAGGACTCCTCGCTGA	SNAP29
1583_chr22_ENSG00000099940_SNAP29	GGCATTAAGAGCGTGTTTGG	SNAP29
1584_chr22_ENSG00000099940_SNAP29	GAGACCCCACCTGAACAGAA	SNAP29
1585_chr22_ENSG00000099940_SNAP29	GGTGCCATTCTGTTCAGGTG	SNAP29
1586_chr12_ENSG00000076248_UNG	GAGAGCCCGTGAGCTTGATT	UNG
1587_chr12_ENSG00000076248_UNG	GCTTGATTAGGTCCATGATA	UNG
1588_chr12_ENSG00000076248_UNG	GGCTCTGCTTTAGTGTTCAA	UNG
1589_chr12_ENSG00000076248_UNG	GGAGTTGTCTACAGACATAG	UNG
1590_chr12_ENSG00000076248_UNG	GATTTTGTTCATCCTGGCCA	UNG
1591_chr12_ENSG00000076248_UNG	GTTGATGGGCACGAACCGTG	UNG
1592_chr12_ENSG00000076248_UNG	GCGTGAGGACAGCGTTGAGA	UNG
1593_chr12_ENSG00000076248_UNG	GCCTCGCTCCTTATGAGAGT	UNG
1594_chr12_ENSG00000076248_UNG	GCCAACTCTCATAAGGAGCG	UNG
1595_chr12_ENSG00000076248_UNG	GCTTCTCAACGCTGTCCTCA	UNG
1596_chr11_ENSG00000069482_GAL	GAACAGCGCGGGCTACCTGC	GAL
1597_chr11_ENSG00000069482_GAL	GACAGCGCGGGCTACCTGCT	GAL
1598_chr11_ENSG00000069482_GAL	GAACAGCGCGGGCTACCTGC	GAL
1599_chr11_ENSG00000069482_GAL	GACAGCGCGGGCTACCTGCT	GAL
1600_chr11_ENSG00000069482_GAL	GGCTGGACCCTGAACAGCGC	GAL
1601_chr11_ENSG00000069482_GAL	GGGCTGGACCCTGAACAGCG	GAL
1602_chr14_ENSG00000087299_L2HGDH	GCGTTGGTGGCGGAATTGTG	L2HGDH
1603_chr14_ENSG00000087299_L2HGDH	GCATTTGATATAGTCATCGT	L2HGDH
1604_chr14_ENSG00000087299_L2HGDH	GTTGATATAGTCATCGTTGG	L2HGDH
1605_chr14_ENSG00000087299_L2HGDH	GAGAAAGTGATGGATGTCGC	L2HGDH
1606_chr14_ENSG00000087299_L2HGDH	GATATAGTCATCGTTGGTGG	L2HGDH
1607_chr14_ENSG00000087299_L2HGDH	GATCGTTGGTGGCGGAATTG	L2HGDH
1608_chr14_ENSG00000087299_L2HGDH	GGACATCCATCACTTTCTAT	L2HGDH
1609_chr14_ENSG00000087299_L2HGDH	GACCACTGTTATGTCCAGTC	L2HGDH
1610_chr14_ENSG00000087299_L2HGDH	GACAGTGGTGTCATACATAG	L2HGDH
1611_chr14_ENSG00000087299_L2HGDH	GCTGACAGTACTCATAGAGG	L2HGDH
1612_chr12_ENSG00000067182_TNFRSF1A	GGGACTGGTCCCTCACCTAG	TNFRSF1A
1613_chr12_ENSG00000067182_TNFRSF1A	GCCAGTCCAATAACCCCTGA	TNFRSF1A
1614_chr12_ENSG00000067182_TNFRSF1A	GCAGTCCAATAACCCCTGAG	TNFRSF1A
1615_chr12_ENSG00000067182_TNFRSF1A	GTGGTGGGAATATACCCCTC	TNFRSF1A
1616_chr12_ENSG00000067182_TNFRSF1A	GCTCCCTGTCCCCTAGGTGA	TNFRSF1A
1617_chr12_ENSG00000067182_TNFRSF1A	GTGGACTGGTCCCTCACCTA	TNFRSF1A
1618_chr12_ENSG00000067182_TNFRSF1A	GGGTGGGAATATACCCCTCA	TNFRSF1A
1619_chr12_ENSG00000067182_TNFRSF1A	GGTGGGAATATACCCCTCAG	TNFRSF1A
1620_chr22_ENSG00000100241_SBF1	GCCGGAAACGGCGGGACACA	SBF1
1621_chr22_ENSG00000100241_SBF1	GGAAACGGCGGGACACATGG	SBF1
1622_chr22_ENSG00000100241_SBF1	GCAGGAAGGTCCGGAAACGG	SBF1
1623_chr22_ENSG00000100241_SBF1	GGAGCAGGAAGGTCCGGAAA	SBF1
1624_chr22_ENSG00000100241_SBF1	GTAGTCAGAGTCGAGCAGGA	SBF1
1625_chr22_ENSG00000100241_SBF1	GAATTACATGTATGCGCCCG	SBF1
1626_chr22_ENSG00000100241_SBF1	GGGGCGCATACATGTAATTG	SBF1
1627_chr22_ENSG00000100241_SBF1	GGGTGCCGTGCAGGTCTGTG	SBF1
1628_chr22_ENSG00000100241_SBF1	GGTGCCGTGCAGGTCTGTGT	SBF1
1629_chr22_ENSG00000100241_SBF1	GCAGGGGCCAGGTGCCGTGC	SBF1
1630_chr22_ENSG00000100197_CYP2D6	GAAACCCAGGATCTGGGTGA	CYP2D6
1631_chr22_ENSG00000100197_CYP2D6	GGGCCCGAAACCCAGGATCT	CYP2D6
1632_chr22_ENSG00000100197_CYP2D6	GGCGCTGGTGACCCACGGCG	CYP2D6
1633_chr22_ENSG00000100197_CYP2D6	GGCGAGGCGCTGGTGACCCA	CYP2D6
1634_chr22_ENSG00000100197_CYP2D6	GCGGCCCGAAACCCAGGATC	CYP2D6
1635_chr22_ENSG00000100197_CYP2D6	GAAACCCAGGATCTGGGTGA	CYP2D6
1636_chr22_ENSG00000100197_CYP2D6	GGGTGATGGGCACAGGCGGG	CYP2D6
1637_chr22_ENSG00000100197_CYP2D6	GAACCCAGGATCTGGGTGAT	CYP2D6
1638_chr22_ENSG00000100197_CYP2D6	GGTGCCCATCACCCAGATCC	CYP2D6
1639_chr17_ENSG00000004142_POLDIP2	GTCTCCAACACTTTGCCCTC	POLDIP2
1640_chr17_ENSG00000004142_POLDIP2	GAGACTGTATGACCGGGATG	POLDIP2
1641_chr17_ENSG00000004142_POLDIP2	GACATCCCGGTCATACAGTC	POLDIP2
1642_chr17_ENSG00000004142_POLDIP2	GCAGGCCAGACTGTATGACC	POLDIP2
1643_chr17_ENSG00000004142_POLDIP2	GATAGCATTTTTGGCTACCG	POLDIP2
1644_chr17_ENSG00000004142_POLDIP2	GCATACAGTCTGGCCTGCCA	POLDIP2
1645_chr17_ENSG00000004142_POLDIP2	GGCAGGCCAGACTGTATGAC	POLDIP2
1646_chr17_ENSG00000004142_POLDIP2	GGTAGCCAAAAATGCTATGA	POLDIP2
1647_chr17_ENSG00000004142_POLDIP2	GAAAACTCACACTTACTATC	POLDIP2
1648_chr17_ENSG00000004142_POLDIP2	GGCTAACCATGATGACAGTC	POLDIP2
1649_chr22_ENSG00000100347_SAMM50	GGTGAAAAATTGCTCCGTCT	SAMM50
1650_chr22_ENSG00000100347_SAMM50	GAGACGGAGCAATTTTTCAC	SAMM50
1651_chr22_ENSG00000100347_SAMM50	GCTTGGAATTTTTAGACAAG	SAMM50
1652_chr22_ENSG00000100347_SAMM50	GTTGTCTAAAAATTCCAAGA	SAMM50
1653_chr22_ENSG00000100347_SAMM50	GACGGGCAGTTATAACACCA	SAMM50
1654_chr22_ENSG00000100347_SAMM50	GCTGCACGACCAAGAAGATT	SAMM50
1655_chr22_ENSG00000100347_SAMM50	GGAACAAAAGAAACTTCGTA	SAMM50
1656_chr22_ENSG00000100347_SAMM50	GTTTCGAAGTTTCCGGGCCG	SAMM50
1657_chr22_ENSG00000100347_SAMM50	GCTTCTTGGTCGTGCAGAAA	SAMM50
1658_chr22_ENSG00000100347_SAMM50	GCCTGTCCTTCTTCAAACCA	SAMM50
1659_chr6_ENSG00000008083_JARID2	GCCACGGGTTCCTCGGCCAA	JARID2
1660_chr6_ENSG00000008083_JARID2	GCCTCTGCATCGGTCGGCTC	JARID2
1661_chr6_ENSG00000008083_JARID2	GTTCTCCCGTGTTGACCTGC	JARID2
1662_chr6_ENSG00000008083_JARID2	GTCAGCTAACCACCCCGCAG	JARID2
1663_chr6_ENSG00000008083_JARID2	GGGCCGAGGAACCCGTGGAG	JARID2
1664_chr6_ENSG00000008083_JARID2	GAGCCGACCGATGCAGAGGG	JARID2
1665_chr6_ENSG00000008083_JARID2	GTGCTTCTCCTTTGCGGGAG	JARID2
1666_chr6_ENSG00000008083_JARID2	GTCACCGGGCTGACAGCCGC	JARID2
1667_chr6_ENSG00000008083_JARID2	GCTGAGCCGACCGATGCAGA	JARID2
1668_chr6_ENSG00000008083_JARID2	GAAAGAGGCCACTCCCGCAA	JARID2
1669_chr7_ENSG00000091140_DLD	GGAATATCTCATGGCCTACA	DLD
1670_chr7_ENSG00000091140_DLD	GGATCTGCGTAAGTTCTCAG	DLD
1671_chr7_ENSG00000091140_DLD	GATTTCAATCGAATATCTCA	DLD
1672_chr7_ENSG00000091140_DLD	GCGAATATCTCATGGCCTAC	DLD
1673_chr7_ENSG00000091140_DLD	GCTATTAAAGCTGCCCAGTT	DLD
1674_chr7_ENSG00000091140_DLD	GATCTTTTCCATGGGCCATA	DLD
1675_chr2_ENSG00000084754_HADHA	GAAGTCCACAAAGCCTATTG	HADHA
1676_chr2_ENSG00000084754_HADHA	GAGAAGCATTCGTGCAGACA	HADHA
1677_chr2_ENSG00000084754_HADHA	GAAACATGTGGCGGAAGATC	HADHA
1678_chr2_ENSG00000084754_HADHA	GGCCTGGCTTTGATGAGATA	HADHA
1679_chr2_ENSG00000084754_HADHA	GGGCTTTGATGAGATAAGGA	HADHA
1680_chr2_ENSG00000084754_HADHA	GCTATTGTGGCTGCCATCAA	HADHA
1681_chr2_ENSG00000084754_HADHA	GAAGTCCACAAAGCCTATTG	HADHA
1682_chr2_ENSG00000084754_HADHA	GCATTGATGGCAGCCACAAT	HADHA
1683_chr2_ENSG00000084754_HADHA	GAGCTGTGTTACTTCTTGAA	HADHA
1684_chr15_ENSG00000069956_MAPK6	GCTGCTGTTAACCGATCCAT	MAPK6
1685_chr15_ENSG00000069956_MAPK6	GTGCTGTTAACCGATCCATG	MAPK6
1686_chr15_ENSG00000069956_MAPK6	GCTGCTGTTAACCGATCCAT	MAPK6
1687_chr15_ENSG00000069956_MAPK6	GTGCTGTTAACCGATCCATG	MAPK6
1688_chr15_ENSG00000069956_MAPK6	GTCTGCTGTTAACCGATCCA	MAPK6
1689_chr22_ENSG00000100348_TXN2	GGATGGTGGCCAAGCAGCAC	TXN2
1690_chr22_ENSG00000100348_TXN2	GCAGCACGGGAAGGTGGTGA	TXN2
1691_chr22_ENSG00000100348_TXN2	GGTGGCCAAGCAGCACGGGA	TXN2
1692_chr22_ENSG00000100348_TXN2	GGATGGTGGCCAAGCAGCAC	TXN2
1693_chr22_ENSG00000100348_TXN2	GGCCAAGCAGCACGGGAAGG	TXN2
1694_chr22_ENSG00000100348_TXN2	GCAGCACGGGAAGGTGGTGA	TXN2
1695_chr22_ENSG00000100348_TXN2	GTGGTCATCAATATCCACCT	TXN2
1696_chr22_ENSG00000100348_TXN2	GCTTCTCTAACCTCGGCCCC	TXN2
1697_chr22_ENSG00000100348_TXN2	GGGGAAGGTGGTGATGGCCA	TXN2
1698_chr1_ENSG00000048707_VPS13D	GAAGCCGTGAGCACGAGCAG	VPS13D
1699_chr1_ENSG00000048707_VPS13D	GCTGAAAAGTGGAGACTACG	VPS13D
1700_chr1_ENSG00000048707_VPS13D	GTCAAGGCATCTTTCTTTAA	VPS13D
1701_chr1_ENSG00000048707_VPS13D	GAAAGATGCCTTGAAAGAAT	VPS13D
1702_chr1_ENSG00000048707_VPS13D	GTCCACATGGGGGCGATAAA	VPS13D
1703_chr1_ENSG00000048707_VPS13D	GGCGATAAAAGGGAATCTGA	VPS13D
1704_chr1_ENSG00000048707_VPS13D	GCCACATGGGGGCGATAAAA	VPS13D
1705_chr1_ENSG00000048707_VPS13D	GGATCACCCAAGGGTCCACA	VPS13D
1706_chr1_ENSG00000048707_VPS13D	GGCTCCAATTAAGTGAAGGC	VPS13D
1707_chr3_ENSG00000076201_PTPN23	GTACAGCCCTCAAAGTCTCG	PTPN23
1708_chr3_ENSG00000076201_PTPN23	GGTGTCCCACGAGACTTTGA	PTPN23
1709_chr3_ENSG00000076201_PTPN23	GCTCAAAGTCTCGTGGGACA	PTPN23
1710_chr3_ENSG00000076201_PTPN23	GCTGGCCGAGGTACTTGCGG	PTPN23
1711_chr3_ENSG00000076201_PTPN23	GTGCAGAGTCGGGTCCCCAT	PTPN23
1712_chr3_ENSG00000076201_PTPN23	GACTCTGCAGGTAATGAAGC	PTPN23
1713_chr3_ENSG00000076201_PTPN23	GGTCGGGTCCCCATGGGCTC	PTPN23
1714_chr3_ENSG00000076201_PTPN23	GGAGGACATCAAGTACGAGC	PTPN23
1715_chr3_ENSG00000076201_PTPN23	GATCTTCTCAGGCAAGTCTG	PTPN23
1716_chr3_ENSG00000076201_PTPN23	GTCGTACTTGATGTCCTCAT	PTPN23
1717_chr16_ENSG00000033011_ALG1	GTCATTGACTGGCACAACTA	ALG1
1718_chr16_ENSG00000033011_ALG1	GAACCATCCCCTCGTTCTGC	ALG1
1719_chr16_ENSG00000033011_ALG1	GCAATGCTAGGCAGACCTGG	ALG1
1720_chr16_ENSG00000033011_ALG1	GAGCAGAACGAGGGGATGGT	ALG1
1721_chr16_ENSG00000033011_ALG1	GTTGCTGTCTGCTGGTTCGT	ALG1
1722_chr16_ENSG00000033011_ALG1	GAGCAATGCTAGGCAGACCT	ALG1
1723_chr16_ENSG00000033011_ALG1	GGACGAGCTTGCTTCCACAA	ALG1
1724_chr16_ENSG00000033011_ALG1	GAACTATGGCTACTCCATCA	ALG1
1725_chr16_ENSG00000033011_ALG1	GCAGCAATGCTAGGCAGACC	ALG1
1726_chr16_ENSG00000033011_ALG1	GGCAGAACGAGGGGATGGTT	ALG1
1727_chr11_ENSG00000062282_DGAT2	GTCACAGTGGGTCCGAAACT	DGAT2
1728_chr11_ENSG00000062282_DGAT2	GGGTCCGAAACTGGGCTGTG	DGAT2
1729_chr11_ENSG00000062282_DGAT2	GCGGCCTTACCTGGCTACAC	DGAT2
1730_chr11_ENSG00000062282_DGAT2	GCAGGCCCATGATACCATGG	DGAT2
1731_chr11_ENSG00000062282_DGAT2	GACCACCCCCATGGTATCAT	DGAT2
1732_chr11_ENSG00000062282_DGAT2	GTTCTGCAACTTCAGCACAG	DGAT2
1733_chr12_ENSG00000063046_EIF4B	GTCATCGTTACTGTGCCAAG	EIF4B
1734_chr12_ENSG00000063046_EIF4B	GTCATCGTTACTGTGCCAAG	EIF4B
1735_chr12_ENSG00000063046_EIF4B	GAGCAGAAGTAAGTCAGACC	EIF4B
1736_chr12_ENSG00000063046_EIF4B	GGACTTACTTCTGCTAGATG	EIF4B
1737_chr12_ENSG00000063046_EIF4B	GTTACTTCTGCTAGATGTGG	EIF4B
1738_chr12_ENSG00000063046_EIF4B	GGAAGTGAGTCATCACAAAC	EIF4B
1739_chr12_ENSG00000063046_EIF4B	GCTTCTGCTAGATGTGGTGG	EIF4B
1740_chr12_ENSG00000063046_EIF4B	GGAAGTGAGTCATCACAAAC	EIF4B
1741_chr12_ENSG00000063046_EIF4B	GCTCTGTTCCCTCCGTCGCC	EIF4B
1742_chr3_ENSG00000023330_ALAS1	GTTCTCTGATTGACACCGTA	ALAS1
1743_chr3_ENSG00000023330_ALAS1	GCCAGCAGCATAGGACCGTA	ALAS1
1744_chr3_ENSG00000023330_ALAS1	GCCGTACGGTCCTATGCTGC	ALAS1
1745_chr3_ENSG00000023330_ALAS1	GTACCCTCCAACACAACCAA	ALAS1
1746_chr3_ENSG00000023330_ALAS1	GTTTGACGTTGCGCTGGTGC	ALAS1
1747_chr3_ENSG00000023330_ALAS1	GGGATCCTGAAGAGCGCTGA	ALAS1
1748_chr3_ENSG00000023330_ALAS1	GCAGGATCCGCACAGACTCC	ALAS1
1749_chr3_ENSG00000023330_ALAS1	GCATGAGTTTGACGTTGCGC	ALAS1
1750_chr3_ENSG00000023330_ALAS1	GCGGATCCTGAAGAGCGCTG	ALAS1
1751_chr3_ENSG00000023330_ALAS1	GGACGTTGCGCTGGTGCTGG	ALAS1
1752_chr1_ENSG00000053371_AKR7A2	GGCCTTCTCCACCAACGCAA	AKR7A2
1753_chr1_ENSG00000053371_AKR7A2	GGCCTTCTCCACCAACGCAA	AKR7A2
1754_chr1_ENSG00000053371_AKR7A2	GTAGTGATTTTCCATCCCAA	AKR7A2
1755_chr1_ENSG00000053371_AKR7A2	GGATTTTCCATCCCAAGGGT	AKR7A2
1756_chr1_ENSG00000053371_AKR7A2	GGACGCTGCATGCCTGCCAG	AKR7A2
1757_chr1_ENSG00000053371_AKR7A2	GTGCAGCGTCTCTTCCACCG	AKR7A2
1758_chr1_ENSG00000053371_AKR7A2	GTCCCAAGGGTTGGCCTTGG	AKR7A2
1759_chr1_ENSG00000053371_AKR7A2	GCTTCAATGACGTCTCCAGC	AKR7A2
1760_chr1_ENSG00000053371_AKR7A2	GCATGCAGCGTCTCTTCCAC	AKR7A2
1761_chr22_ENSG00000073169_SELENOO	GATGTCGTTCCTCCCCACGC	SELENOO
1762_chr22_ENSG00000073169_SELENOO	GTCCTTTTACCCCGAGATCC	SELENOO
1763_chr22_ENSG00000073169_SELENOO	GTTTCTCTGCACGCTGTCGC	SELENOO
1764_chr22_ENSG00000073169_SELENOO	GTGTCGTTCCTCCCCACGCT	SELENOO
1765_chr22_ENSG00000073169_SELENOO	GGCCTGGATCTCGGGGTAAA	SELENOO
1766_chr22_ENSG00000073169_SELENOO	GGTCGTTCCTCCCCACGCTG	SELENOO
1767_chr22_ENSG00000073169_SELENOO	GATGAGCAGCCTGGATCTCG	SELENOO
1768_chr22_ENSG00000073169_SELENOO	GGCAGACTTAAAAATCTCAA	SELENOO
1769_chr22_ENSG00000073169_SELENOO	GCCAAAGGGCCCGTAGTCGA	SELENOO
1770_chr22_ENSG00000073169_SELENOO	GGGGGCTCACCATCGACTAC	SELENOO
1771_chrX_ENSG00000067992_PDK3	GTTGTGTTAGCCAGCCGCAC	PDK3
1772_chrX_ENSG00000067992_PDK3	GAAGGAACTTCCTGTGCGGC	PDK3
1773_chrX_ENSG00000067992_PDK3	GAACCGCCCTTCAGTGGGAT	PDK3
1774_chrX_ENSG00000067992_PDK3	GTACTTAACCGCCCTTCAGT	PDK3
1775_chrX_ENSG00000067992_PDK3	GACGAAAGGAACTTCCTGTG	PDK3
1776_chrX_ENSG00000067992_PDK3	GGGCGGTTAAGTAAATTATC	PDK3
1777_chrX_ENSG00000067992_PDK3	GTCTGAACCAATCCCACTGA	PDK3
1778_chrX_ENSG00000067992_PDK3	GTGGTTCCTACAATGGCACA	PDK3
1779_chrX_ENSG00000067992_PDK3	GCATCCAATATTTTCTGGAT	PDK3
1780_chrX_ENSG00000067992_PDK3	GATGCGGAAAGAGATGCGGT	PDK3
1781_chr6_ENSG00000048544_MRPS10	GACCTTTCACCAAAACCGAG	MRPS10
1782_chr6_ENSG00000048544_MRPS10	GGGTCACGATAAGGCTGTAT	MRPS10
1783_chr6_ENSG00000048544_MRPS10	GGGCGCTTATATAATATGTC	MRPS10
1784_chr6_ENSG00000048544_MRPS10	GTTGGTGAAAGGTCACGATA	MRPS10
1785_chr6_ENSG00000048544_MRPS10	GGCCTCTCGGTTTTGGTGAA	MRPS10
1786_chr6_ENSG00000034693_PEX3	GGGGTCCAGTTAAACATAAT	PEX3
1787_chr6_ENSG00000034693_PEX3	GTCCAGTTAAACATAATTGG	PEX3
1788_chr6_ENSG00000034693_PEX3	GACCTGGATAATGCAGCAGT	PEX3
1789_chr6_ENSG00000034693_PEX3	GACTGCTGTTGGACATCTGG	PEX3
1790_chr6_ENSG00000034693_PEX3	GATGATATTGTCGTCGTGCT	PEX3
1791_chr6_ENSG00000034693_PEX3	GTGTCATATTGCAAGTCCTC	PEX3
1792_chr6_ENSG00000034693_PEX3	GTCATTTTGAAAGTAACCAG	PEX3
1793_chr6_ENSG00000034693_PEX3	GTATATATTCTGGGGAAATA	PEX3
1794_chr6_ENSG00000034693_PEX3	GAATCAGAGAAATACAGGAA	PEX3
1795_chr5_ENSG00000082515_MRPL22	GGGACCTGAATTCCACGTTA	MRPL22
1796_chr5_ENSG00000082515_MRPL22	GCTTGACATTTCTCGAAAAT	MRPL22
1797_chr5_ENSG00000082515_MRPL22	GTCTTGACATTTCTCGAAAA	MRPL22
1798_chr5_ENSG00000082515_MRPL22	GCTGGTCTCCGAGGTTCTCC	MRPL22
1799_chr5_ENSG00000082515_MRPL22	GTTGTGTGGATATATGATTG	MRPL22
1800_chr5_ENSG00000082515_MRPL22	GGAGGTTCTCCAGGCAGTTG	MRPL22
1801_chr5_ENSG00000082515_MRPL22	GACAACTGCCTGGAGAACCT	MRPL22
1802_chr5_ENSG00000082515_MRPL22	GGTTCTCCAGGCAGTTGTGG	MRPL22
1803_chr5_ENSG00000082515_MRPL22	GCTTGACATTTCTCGAAAAT	MRPL22
1804_chr17_ENSG00000068097_HEATR6	GAGAGCTGCAGTACATTGTA	HEATR6
1805_chr17_ENSG00000068097_HEATR6	GCGGTGTTGCCTAGCAGCTC	HEATR6
1806_chr17_ENSG00000068097_HEATR6	GGTTGCCTAGCAGCTCTGGG	HEATR6
1807_chr17_ENSG00000068097_HEATR6	GAGAGCTGCAGTACATTGTA	HEATR6
1808_chr17_ENSG00000068097_HEATR6	GCGGTGTTGCCTAGCAGCTC	HEATR6
1809_chr17_ENSG00000068097_HEATR6	GCTCAACTTCATTAAGAGTC	HEATR6
1810_chr17_ENSG00000068097_HEATR6	GGTTGCCTAGCAGCTCTGGG	HEATR6
1811_chr17_ENSG00000068097_HEATR6	GTTAATGAAGTTGAGTGACT	HEATR6
1812_chr17_ENSG00000068097_HEATR6	GTCAGTCTGATCCTGAAGTC	HEATR6
1813_chr8_ENSG00000012232_EXTL3	GAGGTGAGCATCGTCATCAA	EXTL3
1814_chr8_ENSG00000012232_EXTL3	GCATGATTTCGTCATGGCGG	EXTL3
1815_chr8_ENSG00000012232_EXTL3	GGAACAACCGATTCTTACCC	EXTL3
1816_chr8_ENSG00000012232_EXTL3	GTCGTCATCAATGGACAGGA	EXTL3
1817_chr8_ENSG00000012232_EXTL3	GCCCAAACATGATTTCGTCA	EXTL3
1818_chr8_ENSG00000012232_EXTL3	GAAACATGATTTCGTCATGG	EXTL3
1819_chr8_ENSG00000012232_EXTL3	GAAGCTCGGGACCGCATCGT	EXTL3
1820_chr8_ENSG00000012232_EXTL3	GGATGTCCCATGCGTGGTAA	EXTL3
1821_chr8_ENSG00000012232_EXTL3	GCCTGGCCGTTACCACGCAT	EXTL3
1822_chr8_ENSG00000012232_EXTL3	GGAAGCTCGGGACCGCATCG	EXTL3
1823_chr14_ENSG00000100567_PSMA3	GTTTTGAACTAGAACTCAGC	PSMA3
1824_chr14_ENSG00000100567_PSMA3	GAACTAGAACTCAGCTGGGT	PSMA3
1825_chr14_ENSG00000100567_PSMA3	GTTTGAACTAGAACTCAGCT	PSMA3
1826_chr14_ENSG00000100567_PSMA3	GCTTGAAAAACTCTTCCGTC	PSMA3
1827_chr14_ENSG00000100567_PSMA3	GCAAGTTGAATATGCTATGA	PSMA3
1828_chr14_ENSG00000100567_PSMA3	GAGAGAATGTAGAGGCTGAC	PSMA3
1829_chr14_ENSG00000100567_PSMA3	GCCGTCAGGAGAGAATGTAG	PSMA3
1830_chr14_ENSG00000100567_PSMA3	GGAATATGCTATGAAGGCTG	PSMA3
1831_chr14_ENSG00000100567_PSMA3	GTTAATGTTGATCGGCATGT	PSMA3
1832_chr20_ENSG00000100991_TRPC4AP	GGGCCTACGATCTCTATCCG	TRPC4AP
1833_chr20_ENSG00000100991_TRPC4AP	GGTCCCCGGATAGAGATCGT	TRPC4AP
1834_chr20_ENSG00000100991_TRPC4AP	GGAGGCCTACGATCTCTATC	TRPC4AP
1835_chr20_ENSG00000100991_TRPC4AP	GAGGCCTACGATCTCTATCC	TRPC4AP
1836_chr20_ENSG00000100991_TRPC4AP	GTGATCGAAATTGGATACTA	TRPC4AP
1837_chr20_ENSG00000100991_TRPC4AP	GAGCTGCTGCTGATCGAAAT	TRPC4AP
1838_chr20_ENSG00000100991_TRPC4AP	GATTGGGGACTTCATCTAGT	TRPC4AP
1839_chr20_ENSG00000100991_TRPC4AP	GGCAGCTCGCTAATTTCTGC	TRPC4AP
1840_chr20_ENSG00000100991_TRPC4AP	GATACTAAGGAACTCAGATT	TRPC4AP
1841_chr20_ENSG00000100991_TRPC4AP	GGGGTTCTGGCTGACGTGTG	TRPC4AP
1842_chr7_ENSG00000075303_SLC25A40	GTGAGGGCATTAAATCTCTA	SLC25A40
1843_chr7_ENSG00000075303_SLC25A40	GGCATTAAATCTCTATGGAG	SLC25A40
1844_chr7_ENSG00000075303_SLC25A40	GTTAAAATCATTCGAAATGA	SLC25A40
1845_chr7_ENSG00000075303_SLC25A40	GCCAGCAACAATTGGTATGC	SLC25A40
1846_chr7_ENSG00000075303_SLC25A40	GCTCTTCTGAGATCTAAGTT	SLC25A40
1847_chr18_ENSG00000074695_LMAN1	GAGGTGACATTTCGAGTGAC	LMAN1
1848_chr18_ENSG00000074695_LMAN1	GTGACTGGAAGAGGTCGAAT	LMAN1
1849_chr18_ENSG00000074695_LMAN1	GCTCGAATTTGATCTGAACT	LMAN1
1850_chr18_ENSG00000074695_LMAN1	GAAAGCGGCCTTTGAGAACT	LMAN1
1851_chr18_ENSG00000074695_LMAN1	GGAGGTCGAATTGGAGCTGA	LMAN1
1852_chr18_ENSG00000074695_LMAN1	GTTTGAGAACTGGGAAGTTG	LMAN1
1853_chr18_ENSG00000074695_LMAN1	GTGCCTATAATTACTATAGC	LMAN1
1854_chr18_ENSG00000074695_LMAN1	GAGGTAATCTTTGCTCGGAC	LMAN1
1855_chr18_ENSG00000074695_LMAN1	GTTTGTTGCGGAAGTCCCTC	LMAN1
1856_chr18_ENSG00000074695_LMAN1	GTCTTTGCTCGGACAGGATA	LMAN1
1857_chr6_ENSG00000065060_UHRF1BP1	GGAGTGATGGCTAACCAGGT	UHRF1BP1
1858_chr6_ENSG00000065060_UHRF1BP1	GCACTCGGGTCTACTGCAAC	UHRF1BP1
1859_chr6_ENSG00000065060_UHRF1BP1	GACCTGGTTAGCCATCACTC	UHRF1BP1
1860_chr6_ENSG00000065060_UHRF1BP1	GTTGCAGTAGACCCGAGTGA	UHRF1BP1
1861_chr6_ENSG00000065060_UHRF1BP1	GACTCGGGTCTACTGCAACA	UHRF1BP1
1862_chr6_ENSG00000065060_UHRF1BP1	GTGCTCAGGTTGATTTTGTC	UHRF1BP1
1863_chr6_ENSG00000065060_UHRF1BP1	GCTGCAACAGGGCCTCCATC	UHRF1BP1
1864_chr6_ENSG00000065060_UHRF1BP1	GAACCTCTTCATCCAGCTCC	UHRF1BP1
1865_chr6_ENSG00000065060_UHRF1BP1	GTCTTCATCCAGCTCCAGGT	UHRF1BP1
1866_chr6_ENSG00000065060_UHRF1BP1	GAGGATCCTCGGCCCCCCAA	UHRF1BP1
1867_chr5_ENSG00000086189_DIMT1	GTGCTTGTGAACTTGACCCA	DIMT1
1868_chr5_ENSG00000086189_DIMT1	GCTTGAAGTTTGCTGGCCAC	DIMT1
1869_chr5_ENSG00000086189_DIMT1	GCCATTCTTTGATACTTGTG	DIMT1
1870_chr5_ENSG00000086189_DIMT1	GGCCAGCAAACTTCAAGTAC	DIMT1
1871_chr5_ENSG00000086189_DIMT1	GAGGTTTTGCAACCAGTCGG	DIMT1
1872_chr5_ENSG00000086189_DIMT1	GTCCGACTGGTTGCAAAACC	DIMT1
1873_chr5_ENSG00000086189_DIMT1	GGGTTTTGCAACCAGTCGGA	DIMT1
1874_chr5_ENSG00000086189_DIMT1	GTCAATTAATACACAGCTGT	DIMT1
1875_chr20_ENSG00000101349_PAK5	GGTCAACCACATTGTCATGG	PAK5
1876_chr20_ENSG00000101349_PAK5	GCCTTGTCGGCGATGAGCTC	PAK5
1877_chr20_ENSG00000101349_PAK5	GGTCGGCGATGAGCTCTGGG	PAK5
1878_chr20_ENSG00000101349_PAK5	GTCATGGAGTTTCTAGAAGG	PAK5
1879_chr20_ENSG00000101349_PAK5	GTGGTCATGGAGTTTCTAGA	PAK5
1880_chr20_ENSG00000101349_PAK5	GGATTACCACCATGACAATG	PAK5
1881_chr20_ENSG00000101349_PAK5	GCCATCGCTTGTCAGGAGGA	PAK5
1882_chr20_ENSG00000101349_PAK5	GAATCACTCCTTGGTTATGA	PAK5
1883_chr20_ENSG00000101349_PAK5	GAACCAAGGAGTGATTCACA	PAK5
1884_chr20_ENSG00000101349_PAK5	GACTCCTTGGTTATGAAGGT	PAK5
1885_chr20_ENSG00000019186_CYP24A1	GGTACAGCGAACTGAACAAA	CYP24A1
1886_chr20_ENSG00000019186_CYP24A1	GATGAGCTCTGTGATGAAAG	CYP24A1
1887_chr20_ENSG00000019186_CYP24A1	GTCTCTTCTCATACAACACG	CYP24A1
1888_chr20_ENSG00000019186_CYP24A1	GGGCTTCTCCAGAAGAATGC	CYP24A1
1889_chr20_ENSG00000019186_CYP24A1	GGCTTCTCCAGAAGAATGCA	CYP24A1
1890_chr20_ENSG00000019186_CYP24A1	GTGTTGTATGAGAAGAGATT	CYP24A1
1891_chr20_ENSG00000019186_CYP24A1	GGGCTCTTGTGCAGCTCGAC	CYP24A1
1892_chr20_ENSG00000019186_CYP24A1	GCTGCCAGACCTTGGTGTTG	CYP24A1
1893_chr20_ENSG00000019186_CYP24A1	GGTGTGGTCCTGCCAGACCT	CYP24A1
1894_chr20_ENSG00000019186_CYP24A1	GGAGCCTCAACACCAAGGTC	CYP24A1
1895_chr1_ENSG00000067704_IARS2	GAATACATTTTGTGCCCGGC	IARS2
1896_chr1_ENSG00000067704_IARS2	GTCCAGACCAAAATACTAAC	IARS2
1897_chr1_ENSG00000067704_IARS2	GTCCTGTTAGTATTTTGGTC	IARS2
1898_chr1_ENSG00000067704_IARS2	GTCTGGAGACCTCTACGTAC	IARS2
1899_chr1_ENSG00000067704_IARS2	GATCTGCCGCCAGTACGTAG	IARS2
1900_chr1_ENSG00000067704_IARS2	GGGAGACCTCTACGTACTGG	IARS2
1901_chr1_ENSG00000067704_IARS2	GAGTCTTCCATACCATGAGC	IARS2
1902_chr1_ENSG00000067704_IARS2	GTCTTCCATACCATGAGCTG	IARS2
1903_chr1_ENSG00000067704_IARS2	GGCATAGCTATCCGTATGAC	IARS2
1904_chr1_ENSG00000067704_IARS2	GTGCTGGCACGAATAACCAC	IARS2
1905_chr7_ENSG00000086288_NME8	GAGTATTGCTATTATCAAAC	NME8
1906_chr7_ENSG00000086288_NME8	GCATCAATAATCAAAGCCTG	NME8
1907_chr7_ENSG00000086288_NME8	GATGAGATGTTGCAGAACAA	NME8
1908_chr7_ENSG00000086288_NME8	GATCAATAATCAAAGCCTGT	NME8
1909_chr7_ENSG00000086288_NME8	GCTGCAACATCTCATCCCAC	NME8
1910_chr7_ENSG00000086288_NME8	GAAGGTTGCATTGCTCTGCA	NME8
1911_chr7_ENSG00000086288_NME8	GGCTCTGCAAGGTCCACACC	NME8
1912_chr7_ENSG00000086288_NME8	GGCAAGGTCCACACCAGGCT	NME8
1913_chr7_ENSG00000086288_NME8	GATGTTTACCAAGCCTGGTG	NME8
1914_chr7_ENSG00000004864_SLC25A13	GCGAGTGACAAAGTCATTGG	SLC25A13
1915_chr7_ENSG00000004864_SLC25A13	GTCGAGTGACAAAGTCATTG	SLC25A13
1916_chr7_ENSG00000004864_SLC25A13	GTATCGAGTGACAAAGTCAT	SLC25A13
1917_chr7_ENSG00000004864_SLC25A13	GCACAGTCTTTGGATTAGGC	SLC25A13
1918_chr7_ENSG00000004864_SLC25A13	GAGTAAATTCCGCATATGTC	SLC25A13
1919_chr7_ENSG00000004864_SLC25A13	GAATGAGTTCCATGTTGTTA	SLC25A13
1920_chr7_ENSG00000004864_SLC25A13	GAATTCGCTCCTTAACAACA	SLC25A13
1921_chr7_ENSG00000004864_SLC25A13	GTAGGAGAAACTAACTTGAT	SLC25A13
1922_chr7_ENSG00000004864_SLC25A13	GAAACTAACTTGATGGGATG	SLC25A13
1923_chr7_ENSG00000004864_SLC25A13	GATTGAACGGATTGCTCCTC	SLC25A13
1924_chr3_ENSG00000078070_MCCC1	GCGACATCAGAAGATCATTG	MCCC1
1925_chr3_ENSG00000078070_MCCC1	GCTAAAGCTGTAAATTATGT	MCCC1
1926_chr3_ENSG00000078070_MCCC1	GCTGTTACTGAGATGATCAC	MCCC1
1927_chr3_ENSG00000078070_MCCC1	GAGTAGAGAGGTGCACTAAT	MCCC1
1928_chr3_ENSG00000078070_MCCC1	GCGTACTCCAGTTTCAATCC	MCCC1
1929_chr3_ENSG00000078070_MCCC1	GTATTCTAGCTTCGAAGGCA	MCCC1
1930_chr3_ENSG00000078070_MCCC1	GTGGTGGAAGGGTCTGCTCG	MCCC1
1931_chr3_ENSG00000078070_MCCC1	GCTTCCACCAGGATTGAAAC	MCCC1
1932_chr3_ENSG00000078070_MCCC1	GACTCCAGTTTCAATCCTGG	MCCC1
1933_chr3_ENSG00000078070_MCCC1	GATTGCGAAGCTGGTCGTGT	MCCC1
1934_chr14_ENSG00000100601_ALKBH1	GTCTTCAGCCCGTCAGCAAG	ALKBH1
1935_chr14_ENSG00000100601_ALKBH1	GGGATAGCCTTTGAGTCCAT	ALKBH1
1936_chr14_ENSG00000100601_ALKBH1	GTCAGCAAGTGGCAAGCCTA	ALKBH1
1937_chr14_ENSG00000100601_ALKBH1	GTAGGCTTGCCACTTGCTGA	ALKBH1
1938_chr14_ENSG00000100601_ALKBH1	GAGGCTTGCCACTTGCTGAC	ALKBH1
1939_chr14_ENSG00000100601_ALKBH1	GCCCAGTGCCACTGGTAACC	ALKBH1
1940_chr14_ENSG00000100601_ALKBH1	GAAACCTAATGTATGTAACC	ALKBH1
1941_chr14_ENSG00000100601_ALKBH1	GCTGTTTCACCCAGTGCCAC	ALKBH1
1942_chr14_ENSG00000100601_ALKBH1	GGTGCCACTGGTAACCTGGG	ALKBH1
1943_chr14_ENSG00000100601_ALKBH1	GGCTCTGTTCCCACAGATCT	ALKBH1
1944_chr18_ENSG00000082212_ME2	GGTACAAGCCCATGTAAAAT	ME2
1945_chr18_ENSG00000082212_ME2	GGGTACAAGCCCATGTAAAA	ME2
1946_chr18_ENSG00000082212_ME2	GCAGCTGCAGTAGCTCTAGC	ME2
1947_chr18_ENSG00000082212_ME2	GACAGGCCTTTCATTGATAG	ME2
1948_chr18_ENSG00000082212_ME2	GCCTGATGTAATCAGAGCCA	ME2
1949_chr18_ENSG00000082212_ME2	GCCATGGCTCTGATTACATC	ME2
1950_chr18_ENSG00000082212_ME2	GCTTTCATTGATAGAGGCCA	ME2
1951_chr18_ENSG00000082212_ME2	GCATGGCCTCTATCAATGAA	ME2
1952_chr18_ENSG00000082212_ME2	GGAGTCTTTACACCAGGTCA	ME2
1953_chr18_ENSG00000082212_ME2	GATGGGCGAGTCTTTACACC	ME2
1954_chr20_ENSG00000000419_DPM1	GCAACATCCCTTGTTCCATC	DPM1
1955_chr20_ENSG00000000419_DPM1	GACAGTTGGAGAAGATCTAT	DPM1
1956_chr20_ENSG00000000419_DPM1	GAACATCCCTTGTTCCATCT	DPM1
1957_chr20_ENSG00000000419_DPM1	GGGAAGCCCAGATGGAACAA	DPM1
1958_chr20_ENSG00000000419_DPM1	GTGGAAGCCCAGATGGAACA	DPM1
1959_chr20_ENSG00000000419_DPM1	GTAGATGATGGAAGCCCAGA	DPM1
1960_chr20_ENSG00000000419_DPM1	GGTCCCAACTTTTTCTCTCG	DPM1
1961_chr20_ENSG00000000419_DPM1	GGACCACGAGAGAAAAAGTT	DPM1
1962_chr20_ENSG00000000419_DPM1	GATGGAATGAAACATGCCAC	DPM1
1963_chr20_ENSG00000000419_DPM1	GGGAAACTACATCATTATTA	DPM1
1964_chr3_ENSG00000080819_CPOX	GGTAGAGATCTGGACCATGC	CPOX
1965_chr3_ENSG00000080819_CPOX	GATTCAAGTATGTTGGAGTG	CPOX
1966_chr3_ENSG00000080819_CPOX	GCTTCTTGATTCAAGTATGT	CPOX
1967_chr3_ENSG00000080819_CPOX	GGTAGAGATCTGGACCATGC	CPOX
1968_chr3_ENSG00000080819_CPOX	GCTTCAGAGTTCTGTGAAAA	CPOX
1969_chr3_ENSG00000080819_CPOX	GTTTCACAGAACTCTGAAGG	CPOX
1970_chr3_ENSG00000080819_CPOX	GCATTTTCACAGAACTCTGA	CPOX
1971_chr3_ENSG00000080819_CPOX	GAGGAGGCTTGTGACCAGCA	CPOX
1972_chr3_ENSG00000080819_CPOX	GAGCAGTGGTGGTTTGGTGG	CPOX
1973_chr19_ENSG00000063241_ISOC2	GGGCCAACCCCGGATAAGAA	ISOC2
1974_chr19_ENSG00000063241_ISOC2	GCCCCGTTCTTATCCGGGGT	ISOC2
1975_chr19_ENSG00000063241_ISOC2	GCAACCCCGGATAAGAACGG	ISOC2
1976_chr19_ENSG00000063241_ISOC2	GCCTGGACCTCCTAGACCGG	ISOC2
1977_chr19_ENSG00000063241_ISOC2	GGTCCAGGGTCGTGTTCTGT	ISOC2
1978_chr19_ENSG00000063241_ISOC2	GCCCCCGGTCTAGGAGGTCC	ISOC2
1979_chr19_ENSG00000063241_ISOC2	GCCCTGGACCTCCTAGACCG	ISOC2
1980_chr19_ENSG00000063241_ISOC2	GGACCCTGGACCTCCTAGAC	ISOC2
1981_chr19_ENSG00000063241_ISOC2	GACCCTGGACCTCCTAGACC	ISOC2
1982_chr19_ENSG00000063241_ISOC2	GGGTCCAGGGTCGTGTTCTG	ISOC2
1983_chr12_ENSG00000008405_CRY1	GAAGCCGTTTGAATATCGAA	CRY1
1984_chr12_ENSG00000008405_CRY1	GAGCAGCTTTCACGATATAG	CRY1
1985_chr12_ENSG00000008405_CRY1	GCCTCAGCATGGTTCACCAT	CRY1
1986_chr12_ENSG00000008405_CRY1	GAAAATATATCTATGATCCC	CRY1
1987_chr12_ENSG00000008405_CRY1	GCAAACGGCTTGCCTCAGCA	CRY1
1988_chr12_ENSG00000008405_CRY1	GATCCCTGGAATGCACCAGA	CRY1
1989_chr12_ENSG00000008405_CRY1	GGCACCAGAAGGTATCCAAA	CRY1
1990_chr12_ENSG00000008405_CRY1	GGTTAATTATCCTAAACCAA	CRY1
1991_chr12_ENSG00000008405_CRY1	GAGGTAGCCAAATGTTTGAT	CRY1
1992_chr12_ENSG00000008405_CRY1	GCAGGGAAGCCTCTTAGGAC	CRY1
1993_chr22_ENSG00000099889_ARVCF	GACCTGGCGTACTGTCCGAG	ARVCF
1994_chr22_ENSG00000099889_ARVCF	GACCACTCGGACAGTACGCC	ARVCF
1995_chr22_ENSG00000099889_ARVCF	GTTGTGGCCGTGCCATAGTC	ARVCF
1996_chr22_ENSG00000099889_ARVCF	GACAGTACGCCAGGTGCCCG	ARVCF
1997_chr22_ENSG00000099889_ARVCF	GTGGATGGCGGCCCCCCACT	ARVCF
1998_chr22_ENSG00000099889_ARVCF	GGCTTCCAGGCAGAGCCGTA	ARVCF
1999_chr22_ENSG00000099889_ARVCF	GCTATGGCAGCCTGTCCCGA	ARVCF
2000_chr22_ENSG00000099889_ARVCF	GGCCTGGAAGCGCTCGGGCA	ARVCF
[truncated: 23,012 more rows]
