# Supplementary material for: Cytosolic PRDX1 acts as an extramitochondrial sink to set mitochondrial H2O2 levels and enable resilience to chronic mitochondrial oxidative stress
Source: Redox Biol. 2026 Apr 30;94:104195. doi: 10.1016/j.redox.2026.104195 (PMC13158620; doi:10.1016/j.redox.2026.104195)
Supplement: Multimedia component 3 [file mmc3.xlsx]

## Sheet: all_R1_summary
File	Label	Reads	Mapped	Percentage	TotalsgRNAs	Zerocounts	GiniIndex	NegSelQC	NegSelQCPval	NegSelQCPvalPermutation	NegSelQCPvalPermutationFDR	NegSelQCGene
Encore/filtered_22L008663_S1_L001_R1_001.fastq	WT_T0	24152724	21987621	0.9104	21068	55	0.075	0	1	1	1	0
Encore/filtered_22L008664_S2_L001_R1_001.fastq	WT_L-Ala	2558626	2343979	0.9161	21068	82	0.1108	0	1	1	1	0
Encore/filtered_22L008665_S3_L001_R1_001.fastq	WT_D-Ala_10pct	1415956	1302221	0.9197	21068	125	0.1288	0	1	1	1	0
Encore/filtered_22L008666_S4_L001_R1_001.fastq	WT_D-Ala_50pct	1098599	1021758	0.9301	21068	193	0.1379	0	1	1	1	0
Encore/filtered_22L008667_S5_L001_R1_001.fastq	WT_D-Ala_90pct	9875502	9080225	0.9195	21068	76	0.09613	0	1	1	1	0
Encore/filtered_22L008668_S6_L001_R1_001.fastq	DKO_T0	6990467	6403078	0.916	21068	60	0.08805	0	1	1	1	0
Encore/filtered_22L008669_S7_L001_R1_001.fastq	DKO_L-Ala	8590631	7839009	0.9125	21068	122	0.1175	0	1	1	1	0
Encore/filtered_22L008670_S8_L001_R1_001.fastq	DKO_D-Ala_10pct	7425118	6805428	0.9165	21068	165	0.1167	0	1	1	1	0
Encore/filtered_22L008671_S9_L001_R1_001.fastq	DKO_D-Ala_50pct	773575	717540	0.9276	21068	396	0.167	0	1	1	1	0
Encore/filtered_22L008672_S10_L001_R1_001.fastq	DKO_D-Ala_90pct	1312667	1196981	0.9119	21068	225	0.1445	0	1	1	1	0

## Sheet: all_R1.count
sgRNA	Gene	WT_T0	WT_L-Ala	WT_D-Ala_10pct	WT_D-Ala_50pct	WT_D-Ala_90pct	DKO_T0	DKO_L-Ala	DKO_D-Ala_10pct	DKO_D-Ala_50pct	DKO_D-Ala_90pct
2445_chr4_ENSG00000109576_AADAT	AADAT	366	41	32	18	201	76	424	129	16	15
2444_chr4_ENSG00000109576_AADAT	AADAT	564	53	47	29	304	95	81	347	20	20
2448_chr4_ENSG00000109576_AADAT	AADAT	2173	236	116	105	893	342	1094	201	52	122
2452_chr4_ENSG00000109576_AADAT	AADAT	926	129	80	67	437	397	424	765	34	60
2447_chr4_ENSG00000109576_AADAT	AADAT	1007	133	61	48	563	268	556	433	29	35
2450_chr4_ENSG00000109576_AADAT	AADAT	2202	323	149	132	1224	740	883	918	62	166
2451_chr4_ENSG00000109576_AADAT	AADAT	1334	177	121	75	799	417	456	399	26	89
2446_chr4_ENSG00000109576_AADAT	AADAT	95	13	4	4	63	22	93	75	0	3
2449_chr4_ENSG00000109576_AADAT	AADAT	215	25	10	8	175	56	18	73	0	9
3553_chr15_ENSG00000103591_AAGAB	AAGAB	2083	226	122	88	714	415	535	363	67	118
3554_chr15_ENSG00000103591_AAGAB	AAGAB	642	120	34	49	305	190	294	105	10	19
3551_chr15_ENSG00000103591_AAGAB	AAGAB	456	51	24	16	158	117	52	72	9	17
3550_chr15_ENSG00000103591_AAGAB	AAGAB	641	85	48	28	379	156	176	283	26	50
3552_chr15_ENSG00000103591_AAGAB	AAGAB	647	97	42	21	276	118	313	324	52	74
4508_chr17_ENSG00000129673_AANAT	AANAT	1779	257	187	138	1346	806	686	799	96	144
4512_chr17_ENSG00000129673_AANAT	AANAT	913	112	75	52	489	349	474	162	41	49
4511_chr17_ENSG00000129673_AANAT	AANAT	1594	113	73	61	530	386	333	379	34	91
4506_chr17_ENSG00000129673_AANAT	AANAT	1529	178	102	91	757	424	717	498	49	52
4504_chr17_ENSG00000129673_AANAT	AANAT	904	86	59	47	346	232	290	236	46	26
4509_chr17_ENSG00000129673_AANAT	AANAT	1210	162	74	58	608	323	409	324	37	49
4510_chr17_ENSG00000129673_AANAT	AANAT	851	110	55	54	400	346	380	390	26	35
4503_chr17_ENSG00000129673_AANAT	AANAT	642	64	34	32	195	144	141	15	7	30
4507_chr17_ENSG00000129673_AANAT	AANAT	256	29	13	5	58	34	71	108	7	10
4505_chr17_ENSG00000129673_AANAT	AANAT	250	14	10	12	36	41	14	4	12	3
94_chr16_ENSG00000090861_AARS1	AARS1	1811	101	40	30	101	480	448	321	33	51
92_chr16_ENSG00000090861_AARS1	AARS1	900	57	14	13	107	266	441	85	17	36
95_chr16_ENSG00000090861_AARS1	AARS1	727	37	5	19	81	208	315	45	8	20
89_chr16_ENSG00000090861_AARS1	AARS1	477	25	11	19	84	101	7	21	16	5
96_chr16_ENSG00000090861_AARS1	AARS1	2127	105	43	46	169	516	440	70	26	67
97_chr16_ENSG00000090861_AARS1	AARS1	941	64	19	26	74	254	90	249	13	29
88_chr16_ENSG00000090861_AARS1	AARS1	390	20	15	20	81	184	25	163	10	18
91_chr16_ENSG00000090861_AARS1	AARS1	997	89	24	23	125	266	314	209	34	21
93_chr16_ENSG00000090861_AARS1	AARS1	1188	58	28	22	122	372	128	163	25	41
90_chr16_ENSG00000090861_AARS1	AARS1	21	1	0	1	0	1	0	0	0	0
5097_chr6_ENSG00000124608_AARS2	AARS2	1375	146	67	57	616	488	378	367	28	84
5095_chr6_ENSG00000124608_AARS2	AARS2	1797	153	61	65	557	431	418	412	40	57
5090_chr6_ENSG00000124608_AARS2	AARS2	462	45	29	20	307	112	238	76	23	24
5093_chr6_ENSG00000124608_AARS2	AARS2	1016	85	28	37	162	289	451	106	25	38
5098_chr6_ENSG00000124608_AARS2	AARS2	1328	155	79	70	534	410	587	407	55	126
5096_chr6_ENSG00000124608_AARS2	AARS2	912	103	65	56	416	382	694	291	55	87
5094_chr6_ENSG00000124608_AARS2	AARS2	2584	200	80	90	513	633	445	542	18	52
5091_chr6_ENSG00000124608_AARS2	AARS2	784	54	18	29	117	213	278	91	11	20
5092_chr6_ENSG00000124608_AARS2	AARS2	1531	143	58	61	411	457	744	206	63	82
5099_chr6_ENSG00000124608_AARS2	AARS2	838	54	16	20	52	287	36	296	40	32
16860_chr11_ENSG00000149313_AASDHPPT	AASDHPPT	3385	236	134	123	815	857	955	974	64	132
16858_chr11_ENSG00000149313_AASDHPPT	AASDHPPT	1907	230	87	69	676	479	733	472	40	69
20837_chr11_ENSG00000149313_AASDHPPT	AASDHPPT	34	4	5	0	6	36	94	7	2	3
16852_chr11_ENSG00000149313_AASDHPPT	AASDHPPT	1036	129	106	62	538	369	809	555	63	54
20836_chr11_ENSG00000149313_AASDHPPT	AASDHPPT	290	35	17	17	104	131	118	13	6	17
16856_chr11_ENSG00000149313_AASDHPPT	AASDHPPT	1360	187	145	110	678	496	691	953	52	92
16857_chr11_ENSG00000149313_AASDHPPT	AASDHPPT	777	99	49	23	361	203	387	267	16	32
16853_chr11_ENSG00000149313_AASDHPPT	AASDHPPT	385	33	19	12	200	83	217	161	21	22
20838_chr11_ENSG00000149313_AASDHPPT	AASDHPPT	404	38	26	14	178	77	51	69	15	34
20835_chr11_ENSG00000149313_AASDHPPT	AASDHPPT	189	20	7	4	77	54	31	4	2	12
16855_chr11_ENSG00000149313_AASDHPPT	AASDHPPT	175	12	18	10	82	51	12	244	9	40
16859_chr11_ENSG00000149313_AASDHPPT	AASDHPPT	484	56	21	15	193	113	173	127	14	22
16854_chr11_ENSG00000149313_AASDHPPT	AASDHPPT	103	10	2	2	41	45	126	4	3	7
983_chr7_ENSG00000008311_AASS	AASS	1213	88	50	30	337	374	409	300	12	48
982_chr7_ENSG00000008311_AASS	AASS	1417	135	79	69	620	371	306	309	47	133
979_chr7_ENSG00000008311_AASS	AASS	1670	163	122	65	797	484	666	629	64	75
981_chr7_ENSG00000008311_AASS	AASS	1431	139	81	55	640	287	314	269	26	77
985_chr7_ENSG00000008311_AASS	AASS	343	46	11	18	156	94	193	174	11	31
986_chr7_ENSG00000008311_AASS	AASS	512	47	31	21	212	222	198	158	10	14
987_chr7_ENSG00000008311_AASS	AASS	771	85	42	53	315	187	369	116	33	18
984_chr7_ENSG00000008311_AASS	AASS	1261	168	110	89	765	349	548	456	28	47
988_chr7_ENSG00000008311_AASS	AASS	383	40	37	16	195	121	26	209	13	3
980_chr7_ENSG00000008311_AASS	AASS	445	79	37	50	497	122	219	163	11	50
19025_chr17_ENSG00000181409_AATK	AATK	1608	146	68	79	465	399	315	209	37	69
19026_chr17_ENSG00000181409_AATK	AATK	1383	148	111	58	752	476	608	368	43	86
19019_chr17_ENSG00000181409_AATK	AATK	1080	128	73	47	434	250	226	238	33	36
19022_chr17_ENSG00000181409_AATK	AATK	1989	271	133	102	1069	631	1148	385	92	157
19023_chr17_ENSG00000181409_AATK	AATK	1161	105	68	50	584	308	380	580	56	95
19027_chr17_ENSG00000181409_AATK	AATK	1225	135	93	54	757	474	851	456	66	87
19021_chr17_ENSG00000181409_AATK	AATK	1933	204	117	89	796	454	256	377	35	96
19018_chr17_ENSG00000181409_AATK	AATK	960	135	73	33	485	238	297	446	27	70
19020_chr17_ENSG00000181409_AATK	AATK	333	63	36	17	158	93	19	102	22	15
19024_chr17_ENSG00000181409_AATK	AATK	170	51	24	8	216	113	83	159	6	22
10059_chr16_ENSG00000183044_ABAT	ABAT	2883	365	186	143	1217	575	1470	711	76	126
10062_chr16_ENSG00000183044_ABAT	ABAT	1226	182	95	85	943	342	781	312	61	86
10055_chr16_ENSG00000183044_ABAT	ABAT	3804	387	230	157	1704	1046	1335	1691	118	214
19095_chr16_ENSG00000183044_ABAT	ABAT	855	60	34	30	255	245	145	76	23	55
10054_chr16_ENSG00000183044_ABAT	ABAT	4113	456	216	166	1431	898	1790	1132	118	232
10056_chr16_ENSG00000183044_ABAT	ABAT	2096	227	160	118	950	649	904	715	50	80
10060_chr16_ENSG00000183044_ABAT	ABAT	739	90	50	50	498	132	225	249	18	48
19093_chr16_ENSG00000183044_ABAT	ABAT	1306	151	63	42	350	297	508	311	38	61
19092_chr16_ENSG00000183044_ABAT	ABAT	399	69	43	23	207	91	159	201	14	24
19094_chr16_ENSG00000183044_ABAT	ABAT	472	67	51	25	270	157	171	240	16	34
9686_chr7_ENSG00000179869_ABCA13	ABCA13	1485	168	133	92	975	487	341	722	66	118
9689_chr7_ENSG00000179869_ABCA13	ABCA13	531	44	30	20	220	174	194	164	14	18
9691_chr7_ENSG00000179869_ABCA13	ABCA13	2634	192	83	68	628	433	657	422	81	91
9694_chr7_ENSG00000179869_ABCA13	ABCA13	228	41	19	40	197	91	119	210	6	19
9685_chr7_ENSG00000179869_ABCA13	ABCA13	2412	220	158	106	1252	652	803	924	57	137
9690_chr7_ENSG00000179869_ABCA13	ABCA13	1489	112	99	73	595	506	505	716	59	70
9687_chr7_ENSG00000179869_ABCA13	ABCA13	1090	83	40	27	480	144	131	119	13	48
9688_chr7_ENSG00000179869_ABCA13	ABCA13	442	77	43	27	374	137	146	132	25	47
9693_chr7_ENSG00000179869_ABCA13	ABCA13	602	70	30	30	239	129	127	267	17	51
9692_chr7_ENSG00000179869_ABCA13	ABCA13	148	6	6	6	76	123	4	39	9	1
14768_chr17_ENSG00000141338_ABCA8	ABCA8	173	23	9	2	39	22	86	85	6	1
14767_chr17_ENSG00000141338_ABCA8	ABCA8	259	29	24	17	210	135	10	72	9	31
14771_chr17_ENSG00000141338_ABCA8	ABCA8	1460	208	114	114	884	432	680	431	45	124
14772_chr17_ENSG00000141338_ABCA8	ABCA8	1833	195	91	102	708	581	331	454	64	98
14769_chr17_ENSG00000141338_ABCA8	ABCA8	641	65	69	28	370	164	111	162	33	25
14766_chr17_ENSG00000141338_ABCA8	ABCA8	546	55	23	33	218	111	101	83	15	16
14770_chr17_ENSG00000141338_ABCA8	ABCA8	1383	141	65	58	481	306	299	262	100	144
14773_chr17_ENSG00000141338_ABCA8	ABCA8	1153	96	61	44	342	391	414	129	39	70
14775_chr17_ENSG00000141338_ABCA8	ABCA8	272	18	22	11	95	52	27	110	5	2
14774_chr17_ENSG00000141338_ABCA8	ABCA8	276	24	21	29	175	80	194	146	24	39
24819_chr17_ENSG00000154258_ABCA9	ABCA9	1058	143	72	62	572	265	202	433	25	60
7860_chr17_ENSG00000154258_ABCA9	ABCA9	466	62	31	24	272	83	80	166	15	55
7857_chr17_ENSG00000154258_ABCA9	ABCA9	3020	428	243	171	1815	836	1280	992	116	177
7856_chr17_ENSG00000154258_ABCA9	ABCA9	2520	346	215	128	1562	688	814	1076	99	249
7864_chr17_ENSG00000154258_ABCA9	ABCA9	1897	232	115	77	878	537	1042	780	76	95
7862_chr17_ENSG00000154258_ABCA9	ABCA9	300	32	12	19	150	91	121	69	19	17
7863_chr17_ENSG00000154258_ABCA9	ABCA9	290	17	13	13	88	47	6	109	6	6
24818_chr17_ENSG00000154258_ABCA9	ABCA9	125	10	5	10	25	32	8	2	0	12
7861_chr17_ENSG00000154258_ABCA9	ABCA9	128	26	26	16	118	68	136	120	19	9
24817_chr17_ENSG00000154258_ABCA9	ABCA9	226	17	9	3	62	40	54	31	9	12
4566_chr1_ENSG00000135776_ABCB10	ABCB10	1462	89	60	32	334	474	144	466	59	46
22841_chr1_ENSG00000135776_ABCB10	ABCB10	640	68	26	38	309	268	247	224	24	26
4568_chr1_ENSG00000135776_ABCB10	ABCB10	2147	168	77	80	531	682	675	506	50	80
22840_chr1_ENSG00000135776_ABCB10	ABCB10	614	70	28	34	192	221	431	171	25	21
4567_chr1_ENSG00000135776_ABCB10	ABCB10	1726	182	100	94	395	592	692	649	75	83
4565_chr1_ENSG00000135776_ABCB10	ABCB10	1223	141	67	47	392	416	398	179	29	74
4562_chr1_ENSG00000135776_ABCB10	ABCB10	874	117	69	47	449	231	363	184	32	62
4569_chr1_ENSG00000135776_ABCB10	ABCB10	861	94	39	32	300	304	722	270	31	46
4570_chr1_ENSG00000135776_ABCB10	ABCB10	757	97	44	30	256	229	470	568	18	50
22839_chr1_ENSG00000135776_ABCB10	ABCB10	1405	138	81	67	730	450	400	541	37	95
4564_chr1_ENSG00000135776_ABCB10	ABCB10	675	89	69	50	253	194	187	344	39	30
4563_chr1_ENSG00000135776_ABCB10	ABCB10	614	71	37	40	255	315	466	155	17	82
3067_chr2_ENSG00000115657_ABCB6	ABCB6	2515	328	220	163	1577	794	864	829	87	205
3062_chr2_ENSG00000115657_ABCB6	ABCB6	885	53	38	20	220	478	594	285	24	55
3060_chr2_ENSG00000115657_ABCB6	ABCB6	1372	189	102	90	790	519	1011	706	58	121
3064_chr2_ENSG00000115657_ABCB6	ABCB6	3005	420	200	211	1592	887	1071	1099	149	210
3065_chr2_ENSG00000115657_ABCB6	ABCB6	1641	199	110	80	835	468	648	623	46	101
3063_chr2_ENSG00000115657_ABCB6	ABCB6	1435	161	108	74	822	325	523	405	73	100
3066_chr2_ENSG00000115657_ABCB6	ABCB6	1774	217	90	82	788	416	673	432	52	85
3068_chr2_ENSG00000115657_ABCB6	ABCB6	374	30	15	15	165	28	105	36	23	26
3069_chr2_ENSG00000115657_ABCB6	ABCB6	927	93	52	40	401	263	79	266	26	39
3061_chr2_ENSG00000115657_ABCB6	ABCB6	276	43	20	20	143	148	129	116	12	26
4669_chrX_ENSG00000131269_ABCB7	ABCB7	811	66	27	23	204	237	66	66	22	52
4667_chrX_ENSG00000131269_ABCB7	ABCB7	3319	250	139	94	827	979	1048	628	64	121
4668_chrX_ENSG00000131269_ABCB7	ABCB7	4392	322	160	151	879	1314	1187	945	111	151
4670_chrX_ENSG00000131269_ABCB7	ABCB7	1261	147	49	46	240	538	606	355	41	67
22282_chrX_ENSG00000131269_ABCB7	ABCB7	770	58	40	30	242	368	430	216	17	50
4673_chrX_ENSG00000131269_ABCB7	ABCB7	1275	85	41	35	176	267	273	256	17	46
4674_chrX_ENSG00000131269_ABCB7	ABCB7	2008	119	65	47	307	628	408	299	48	93
22285_chrX_ENSG00000131269_ABCB7	ABCB7	68	4	1	2	4	31	4	1	0	1
22281_chrX_ENSG00000131269_ABCB7	ABCB7	1010	73	34	37	310	371	230	99	18	54
22284_chrX_ENSG00000131269_ABCB7	ABCB7	0	0	0	0	0	0	0	0	0	0
17854_chr7_ENSG00000197150_ABCB8	ABCB8	1493	195	95	79	765	360	674	292	83	129
17860_chr7_ENSG00000197150_ABCB8	ABCB8	3511	423	225	156	1637	905	1376	1274	110	198
17861_chr7_ENSG00000197150_ABCB8	ABCB8	1141	150	94	50	701	440	842	379	34	58
17862_chr7_ENSG00000197150_ABCB8	ABCB8	1424	211	130	63	668	370	618	644	68	115
17857_chr7_ENSG00000197150_ABCB8	ABCB8	373	18	15	15	72	120	113	113	2	16
17863_chr7_ENSG00000197150_ABCB8	ABCB8	1429	140	98	72	759	412	481	729	58	106
17855_chr7_ENSG00000197150_ABCB8	ABCB8	911	99	57	52	370	174	233	282	25	45
17859_chr7_ENSG00000197150_ABCB8	ABCB8	931	86	72	55	368	258	711	372	39	54
17856_chr7_ENSG00000197150_ABCB8	ABCB8	1066	123	66	66	488	292	472	359	22	83
17858_chr7_ENSG00000197150_ABCB8	ABCB8	522	58	56	32	364	305	136	215	32	18
17036_chr12_ENSG00000150967_ABCB9	ABCB9	1133	146	96	63	668	602	527	615	36	110
17039_chr12_ENSG00000150967_ABCB9	ABCB9	675	70	47	43	234	191	177	229	22	36
17037_chr12_ENSG00000150967_ABCB9	ABCB9	951	104	39	33	383	196	95	378	24	24
17038_chr12_ENSG00000150967_ABCB9	ABCB9	491	34	11	5	47	260	209	123	8	13
17035_chr12_ENSG00000150967_ABCB9	ABCB9	1077	101	62	61	439	441	416	232	25	52
17032_chr12_ENSG00000150967_ABCB9	ABCB9	1711	133	88	60	682	370	275	308	48	35
17033_chr12_ENSG00000150967_ABCB9	ABCB9	1291	139	68	56	448	224	535	218	37	33
17034_chr12_ENSG00000150967_ABCB9	ABCB9	717	86	40	44	284	169	68	311	20	48
5664_chr16_ENSG00000140798_ABCC12	ABCC12	1370	155	95	55	607	361	563	373	55	71
5665_chr16_ENSG00000140798_ABCC12	ABCC12	1034	99	78	45	379	238	418	344	16	66
5663_chr16_ENSG00000140798_ABCC12	ABCC12	1519	180	97	74	598	408	710	521	38	103
5672_chr16_ENSG00000140798_ABCC12	ABCC12	465	78	29	29	227	151	95	88	4	21
5668_chr16_ENSG00000140798_ABCC12	ABCC12	1575	221	142	100	874	523	852	593	59	153
5667_chr16_ENSG00000140798_ABCC12	ABCC12	1228	135	78	41	593	347	351	610	70	59
5671_chr16_ENSG00000140798_ABCC12	ABCC12	520	58	45	32	234	194	443	290	16	64
5666_chr16_ENSG00000140798_ABCC12	ABCC12	1039	112	86	36	484	210	357	485	40	43
5669_chr16_ENSG00000140798_ABCC12	ABCC12	848	72	37	26	368	255	277	161	22	50
5670_chr16_ENSG00000140798_ABCC12	ABCC12	916	90	33	31	269	192	157	162	27	60
13629_chrX_ENSG00000101986_ABCD1	ABCD1	3409	300	153	141	1347	879	912	665	124	207
13627_chrX_ENSG00000101986_ABCD1	ABCD1	2309	230	139	106	1063	543	611	907	63	128
13624_chrX_ENSG00000101986_ABCD1	ABCD1	1267	142	112	86	813	577	251	774	36	71
13626_chrX_ENSG00000101986_ABCD1	ABCD1	1418	158	105	84	747	431	468	336	45	57
13623_chrX_ENSG00000101986_ABCD1	ABCD1	768	96	75	39	484	246	195	361	29	38
13628_chrX_ENSG00000101986_ABCD1	ABCD1	968	160	75	62	647	244	592	383	29	51
13625_chrX_ENSG00000101986_ABCD1	ABCD1	905	101	47	45	416	310	235	114	11	64
13630_chrX_ENSG00000101986_ABCD1	ABCD1	642	71	57	34	316	116	550	157	21	33
13631_chrX_ENSG00000101986_ABCD1	ABCD1	880	100	45	45	270	190	176	111	24	26
13622_chrX_ENSG00000101986_ABCD1	ABCD1	445	18	3	12	91	33	93	21	4	4
9104_chr12_ENSG00000173208_ABCD2	ABCD2	1124	102	52	48	449	290	329	219	30	111
9106_chr12_ENSG00000173208_ABCD2	ABCD2	1061	92	55	49	442	248	162	261	49	36
9108_chr12_ENSG00000173208_ABCD2	ABCD2	1873	146	69	61	359	755	550	561	64	58
9113_chr12_ENSG00000173208_ABCD2	ABCD2	1654	246	132	94	817	577	836	827	60	122
9109_chr12_ENSG00000173208_ABCD2	ABCD2	621	38	21	24	193	176	74	140	11	13
9107_chr12_ENSG00000173208_ABCD2	ABCD2	265	44	35	21	153	104	100	83	27	19
9112_chr12_ENSG00000173208_ABCD2	ABCD2	1144	111	65	60	463	300	448	336	28	32
9111_chr12_ENSG00000173208_ABCD2	ABCD2	223	33	14	5	168	100	70	75	12	11
9105_chr12_ENSG00000173208_ABCD2	ABCD2	2539	253	150	108	1082	731	366	845	89	116
9110_chr12_ENSG00000173208_ABCD2	ABCD2	499	88	43	15	315	196	78	288	24	31
2359_chr1_ENSG00000117528_ABCD3	ABCD3	2377	302	144	89	1010	550	650	857	61	179
2360_chr1_ENSG00000117528_ABCD3	ABCD3	906	87	44	35	490	181	254	117	20	41
2358_chr1_ENSG00000117528_ABCD3	ABCD3	390	38	22	21	219	68	13	41	18	20
2357_chr1_ENSG00000117528_ABCD3	ABCD3	216	20	22	14	117	97	284	93	18	12
2361_chr1_ENSG00000117528_ABCD3	ABCD3	197	28	19	10	141	118	36	157	21	11
2362_chr1_ENSG00000117528_ABCD3	ABCD3	584	37	34	22	193	132	35	43	12	4
20442_chr1_ENSG00000117528_ABCD3	ABCD3	545	81	51	26	449	169	391	450	32	32
20443_chr1_ENSG00000117528_ABCD3	ABCD3	574	56	38	40	330	164	230	250	20	64
20444_chr1_ENSG00000117528_ABCD3	ABCD3	43	7	7	1	35	9	2	0	1	3
2363_chr1_ENSG00000117528_ABCD3	ABCD3	0	0	0	0	2	0	0	0	0	0
5977_chr4_ENSG00000164163_ABCE1	ABCE1	606	32	13	16	43	249	209	104	0	42
5976_chr4_ENSG00000164163_ABCE1	ABCE1	1170	52	27	16	100	388	619	304	29	29
5978_chr4_ENSG00000164163_ABCE1	ABCE1	1967	111	37	43	138	784	701	877	68	61
5971_chr4_ENSG00000164163_ABCE1	ABCE1	479	20	8	15	68	122	40	20	8	18
5979_chr4_ENSG00000164163_ABCE1	ABCE1	951	55	26	7	83	513	202	209	24	48
5972_chr4_ENSG00000164163_ABCE1	ABCE1	527	23	20	8	37	227	40	74	10	11
21962_chr4_ENSG00000164163_ABCE1	ABCE1	997	48	39	20	105	243	284	556	21	14
5973_chr4_ENSG00000164163_ABCE1	ABCE1	529	19	11	12	40	155	143	111	21	4
21963_chr4_ENSG00000164163_ABCE1	ABCE1	378	24	5	5	13	89	66	41	14	20
21961_chr4_ENSG00000164163_ABCE1	ABCE1	5	5	5	1	34	14	1	71	0	5
958_chr7_ENSG00000033050_ABCF2	ABCF2	817	119	69	45	602	212	486	310	68	60
960_chr7_ENSG00000033050_ABCF2	ABCF2	1394	154	94	95	700	471	469	342	57	87
959_chr7_ENSG00000033050_ABCF2	ABCF2	947	126	59	78	638	267	468	368	55	71
956_chr7_ENSG00000033050_ABCF2	ABCF2	359	52	24	23	228	135	166	119	13	23
957_chr7_ENSG00000033050_ABCF2	ABCF2	567	54	41	33	227	114	238	247	32	30
7307_chr21_ENSG00000160179_ABCG1	ABCG1	1671	213	104	77	674	407	285	470	49	105
7300_chr21_ENSG00000160179_ABCG1	ABCG1	799	97	44	31	416	229	346	241	41	36
7302_chr21_ENSG00000160179_ABCG1	ABCG1	255	21	12	10	156	103	55	55	7	7
7308_chr21_ENSG00000160179_ABCG1	ABCG1	530	66	43	40	286	209	114	237	24	44
7301_chr21_ENSG00000160179_ABCG1	ABCG1	1253	118	84	71	645	380	294	427	54	73
7303_chr21_ENSG00000160179_ABCG1	ABCG1	408	37	23	15	166	72	242	97	14	8
7304_chr21_ENSG00000160179_ABCG1	ABCG1	691	103	29	26	332	121	262	201	17	42
7299_chr21_ENSG00000160179_ABCG1	ABCG1	489	38	23	22	232	124	110	137	13	65
7306_chr21_ENSG00000160179_ABCG1	ABCG1	1391	192	98	67	805	420	878	759	55	103
7305_chr21_ENSG00000160179_ABCG1	ABCG1	590	68	58	55	319	206	102	194	42	32
2819_chr4_ENSG00000118777_ABCG2	ABCG2	2355	240	157	98	1049	581	885	805	68	132
2824_chr4_ENSG00000118777_ABCG2	ABCG2	2003	194	120	78	890	618	479	560	47	134
19994_chr4_ENSG00000118777_ABCG2	ABCG2	2588	299	174	113	1165	710	1005	1129	91	169
2826_chr4_ENSG00000118777_ABCG2	ABCG2	1537	196	80	74	723	404	627	589	86	76
2823_chr4_ENSG00000118777_ABCG2	ABCG2	999	116	58	43	440	249	225	60	8	69
2825_chr4_ENSG00000118777_ABCG2	ABCG2	2264	272	139	134	1173	664	712	824	111	84
19995_chr4_ENSG00000118777_ABCG2	ABCG2	337	77	41	25	286	197	166	96	6	22
2818_chr4_ENSG00000118777_ABCG2	ABCG2	912	82	44	38	294	249	276	168	23	32
2821_chr4_ENSG00000118777_ABCG2	ABCG2	1426	194	105	104	697	382	393	468	53	91
19993_chr4_ENSG00000118777_ABCG2	ABCG2	752	120	47	43	483	260	476	199	22	29
24647_chr3_ENSG00000144827_ABHD10	ABHD10	1259	118	82	57	607	327	837	388	12	52
24645_chr3_ENSG00000144827_ABHD10	ABHD10	1219	143	76	74	662	308	591	380	29	83
24652_chr3_ENSG00000144827_ABHD10	ABHD10	721	77	54	31	346	226	191	294	48	30
24649_chr3_ENSG00000144827_ABHD10	ABHD10	736	95	54	26	287	109	646	337	29	34
24648_chr3_ENSG00000144827_ABHD10	ABHD10	1332	194	74	89	743	378	536	539	61	68
24654_chr3_ENSG00000144827_ABHD10	ABHD10	492	38	19	14	142	124	268	113	19	9
24646_chr3_ENSG00000144827_ABHD10	ABHD10	850	127	74	37	452	221	393	339	17	47
24653_chr3_ENSG00000144827_ABHD10	ABHD10	14	1	2	0	7	8	1	0	0	0
24650_chr3_ENSG00000144827_ABHD10	ABHD10	1	0	1	0	9	1	0	16	0	0
24651_chr3_ENSG00000144827_ABHD10	ABHD10	0	0	0	0	0	0	0	0	0	0
12954_chr7_ENSG00000106077_ABHD11	ABHD11	1036	125	64	64	457	186	237	398	47	44
12949_chr7_ENSG00000106077_ABHD11	ABHD11	1976	193	105	78	685	527	1238	359	35	77
12955_chr7_ENSG00000106077_ABHD11	ABHD11	1744	188	101	66	620	543	1083	299	43	133
12947_chr7_ENSG00000106077_ABHD11	ABHD11	1309	137	83	95	651	598	161	190	50	78
12951_chr7_ENSG00000106077_ABHD11	ABHD11	411	68	22	21	189	147	82	95	13	22
12950_chr7_ENSG00000106077_ABHD11	ABHD11	705	90	63	42	336	161	441	113	34	27
12952_chr7_ENSG00000106077_ABHD11	ABHD11	1493	135	79	42	463	348	408	255	30	76
12953_chr7_ENSG00000106077_ABHD11	ABHD11	2097	208	118	80	892	613	1047	814	76	46
12956_chr7_ENSG00000106077_ABHD11	ABHD11	236	25	8	13	120	37	7	29	10	5
12948_chr7_ENSG00000106077_ABHD11	ABHD11	548	80	30	25	379	175	372	251	17	50
7865_chr6_ENSG00000204427_ABHD16A	ABHD16A	742	72	34	26	430	254	276	401	20	47
7866_chr6_ENSG00000204427_ABHD16A	ABHD16A	1585	171	75	58	492	400	395	295	40	87
7867_chr6_ENSG00000204427_ABHD16A	ABHD16A	1640	185	107	78	727	528	513	525	31	173
7869_chr6_ENSG00000204427_ABHD16A	ABHD16A	1127	112	72	42	538	387	49	251	25	47
7872_chr6_ENSG00000204427_ABHD16A	ABHD16A	769	68	44	52	305	232	366	110	30	21
7874_chr6_ENSG00000204427_ABHD16A	ABHD16A	413	44	37	24	251	194	98	104	21	53
7868_chr6_ENSG00000204427_ABHD16A	ABHD16A	1235	121	81	56	597	328	510	570	39	78
7870_chr6_ENSG00000204427_ABHD16A	ABHD16A	1686	186	99	85	613	553	686	671	49	101
7873_chr6_ENSG00000204427_ABHD16A	ABHD16A	589	50	17	22	234	123	70	158	6	32
7871_chr6_ENSG00000204427_ABHD16A	ABHD16A	184	38	16	8	75	101	54	23	11	23
902_chr14_ENSG00000100439_ABHD4	ABHD4	544	44	39	30	230	219	71	167	23	33
901_chr14_ENSG00000100439_ABHD4	ABHD4	3680	284	152	134	948	923	1153	1209	95	176
895_chr14_ENSG00000100439_ABHD4	ABHD4	2837	353	182	131	1313	710	838	847	97	135
19178_chr14_ENSG00000100439_ABHD4	ABHD4	1899	175	64	58	534	497	823	440	44	79
903_chr14_ENSG00000100439_ABHD4	ABHD4	2575	281	147	113	957	851	1119	540	133	156
900_chr14_ENSG00000100439_ABHD4	ABHD4	3497	370	193	188	1562	883	1021	884	117	146
897_chr14_ENSG00000100439_ABHD4	ABHD4	2868	318	134	95	990	1003	1321	923	99	153
899_chr14_ENSG00000100439_ABHD4	ABHD4	2825	238	139	74	712	1107	1094	828	83	131
19179_chr14_ENSG00000100439_ABHD4	ABHD4	287	48	42	21	384	155	74	50	15	21
896_chr14_ENSG00000100439_ABHD4	ABHD4	2289	280	169	119	970	702	964	1001	104	121
11024_chr3_ENSG00000011198_ABHD5	ABHD5	1448	121	83	58	505	241	488	256	18	43
11018_chr3_ENSG00000011198_ABHD5	ABHD5	1977	187	108	92	677	434	742	387	42	103
11026_chr3_ENSG00000011198_ABHD5	ABHD5	592	67	37	20	281	109	203	77	8	30
11019_chr3_ENSG00000011198_ABHD5	ABHD5	233	33	14	10	81	22	66	60	2	5
11023_chr3_ENSG00000011198_ABHD5	ABHD5	1471	171	74	107	711	370	414	252	32	98
11022_chr3_ENSG00000011198_ABHD5	ABHD5	47	9	8	9	37	40	4	58	6	1
11021_chr3_ENSG00000011198_ABHD5	ABHD5	676	42	25	11	104	323	97	480	7	18
11025_chr3_ENSG00000011198_ABHD5	ABHD5	989	70	38	37	224	181	312	345	33	49
11020_chr3_ENSG00000011198_ABHD5	ABHD5	654	87	47	35	315	112	487	298	22	45
11027_chr3_ENSG00000011198_ABHD5	ABHD5	24	6	2	7	40	8	59	38	6	13
7642_chr3_ENSG00000163686_ABHD6	ABHD6	1416	166	101	72	690	488	806	581	77	62
7644_chr3_ENSG00000163686_ABHD6	ABHD6	1127	99	68	35	363	227	308	180	25	36
7645_chr3_ENSG00000163686_ABHD6	ABHD6	179	41	10	18	128	63	46	78	7	33
7646_chr3_ENSG00000163686_ABHD6	ABHD6	812	99	42	29	271	180	220	408	28	64
7647_chr3_ENSG00000163686_ABHD6	ABHD6	1551	111	47	53	361	545	425	112	28	38
7643_chr3_ENSG00000163686_ABHD6	ABHD6	1738	216	100	115	603	680	871	576	44	88
7639_chr3_ENSG00000163686_ABHD6	ABHD6	466	35	24	15	216	90	22	236	5	18
7641_chr3_ENSG00000163686_ABHD6	ABHD6	1306	135	95	77	668	421	581	596	34	67
7640_chr3_ENSG00000163686_ABHD6	ABHD6	645	53	29	31	236	103	123	80	15	11
15397_chr19_ENSG00000127220_ABHD8	ABHD8	502	80	19	33	196	129	300	172	30	32
15400_chr19_ENSG00000127220_ABHD8	ABHD8	2201	267	116	83	991	578	1440	669	59	67
15404_chr19_ENSG00000127220_ABHD8	ABHD8	982	105	78	58	428	360	491	262	43	53
15405_chr19_ENSG00000127220_ABHD8	ABHD8	1896	194	98	90	604	416	529	384	76	67
15402_chr19_ENSG00000127220_ABHD8	ABHD8	2017	177	94	97	742	525	794	642	60	83
15396_chr19_ENSG00000127220_ABHD8	ABHD8	826	106	39	43	396	347	514	232	32	58
15401_chr19_ENSG00000127220_ABHD8	ABHD8	831	64	37	37	351	148	223	152	21	48
15399_chr19_ENSG00000127220_ABHD8	ABHD8	573	72	41	29	243	170	296	162	9	20
15398_chr19_ENSG00000127220_ABHD8	ABHD8	837	67	45	39	393	305	246	342	39	27
15403_chr19_ENSG00000127220_ABHD8	ABHD8	447	33	8	9	95	69	16	77	15	15
11565_chr9_ENSG00000097007_ABL1	ABL1	346	40	26	13	189	63	42	53	6	26
11571_chr9_ENSG00000097007_ABL1	ABL1	1549	228	119	115	1007	484	909	597	70	111
11570_chr9_ENSG00000097007_ABL1	ABL1	561	54	42	27	74	223	238	908	13	17
11563_chr9_ENSG00000097007_ABL1	ABL1	1005	125	94	74	703	313	274	246	43	90
11568_chr9_ENSG00000097007_ABL1	ABL1	331	60	21	26	104	63	42	200	11	8
11564_chr9_ENSG00000097007_ABL1	ABL1	1301	125	80	56	431	362	393	497	30	96
11566_chr9_ENSG00000097007_ABL1	ABL1	243	20	12	2	56	60	18	37	4	10
11572_chr9_ENSG00000097007_ABL1	ABL1	466	55	26	21	195	51	106	46	4	26
11569_chr9_ENSG00000097007_ABL1	ABL1	745	82	63	36	444	209	338	288	31	45
11567_chr9_ENSG00000097007_ABL1	ABL1	207	26	25	14	111	50	74	24	6	6
778_chr3_ENSG00000060971_ACAA1	ACAA1	2228	273	182	126	1187	683	468	901	78	169
780_chr3_ENSG00000060971_ACAA1	ACAA1	2814	372	234	154	1413	725	1028	1392	111	211
774_chr3_ENSG00000060971_ACAA1	ACAA1	995	129	69	62	497	368	341	190	40	48
23180_chr3_ENSG00000060971_ACAA1	ACAA1	1128	135	61	62	424	306	242	178	36	54
776_chr3_ENSG00000060971_ACAA1	ACAA1	2067	210	125	80	1068	519	686	538	74	86
773_chr3_ENSG00000060971_ACAA1	ACAA1	1218	126	55	46	557	248	592	181	32	64
781_chr3_ENSG00000060971_ACAA1	ACAA1	1619	229	109	106	953	475	678	727	69	86
779_chr3_ENSG00000060971_ACAA1	ACAA1	1796	199	124	81	695	489	1030	647	44	55
777_chr3_ENSG00000060971_ACAA1	ACAA1	4094	449	214	207	1568	1137	829	931	82	200
775_chr3_ENSG00000060971_ACAA1	ACAA1	1418	165	75	67	513	331	491	456	52	69
23181_chr3_ENSG00000060971_ACAA1	ACAA1	1197	159	73	50	448	330	297	526	19	37
23179_chr3_ENSG00000060971_ACAA1	ACAA1	589	56	41	27	260	153	51	58	7	19
7841_chr18_ENSG00000167315_ACAA2	ACAA2	3851	408	243	180	1685	888	1807	789	91	132
7840_chr18_ENSG00000167315_ACAA2	ACAA2	2807	296	174	142	1105	664	484	829	51	139
7845_chr18_ENSG00000167315_ACAA2	ACAA2	366	29	19	35	96	103	75	142	7	8
7839_chr18_ENSG00000167315_ACAA2	ACAA2	2388	317	163	133	1288	758	1061	720	79	107
22545_chr18_ENSG00000167315_ACAA2	ACAA2	1065	93	51	55	417	243	458	245	44	43
7842_chr18_ENSG00000167315_ACAA2	ACAA2	3228	351	225	125	1405	794	540	1285	132	196
22544_chr18_ENSG00000167315_ACAA2	ACAA2	1985	235	115	96	741	492	596	764	52	141
22541_chr18_ENSG00000167315_ACAA2	ACAA2	753	90	50	43	421	211	293	385	22	45
22543_chr18_ENSG00000167315_ACAA2	ACAA2	657	81	26	33	358	196	177	235	8	13
22542_chr18_ENSG00000167315_ACAA2	ACAA2	128	7	7	9	32	25	14	57	3	11
18964_chr17_ENSG00000278540_ACACA	ACACA	1834	156	70	63	478	273	339	392	28	55
18967_chr17_ENSG00000278540_ACACA	ACACA	1366	180	95	101	857	540	495	542	44	123
18961_chr17_ENSG00000278540_ACACA	ACACA	436	41	30	27	103	81	107	71	13	19
18969_chr17_ENSG00000278540_ACACA	ACACA	322	39	22	25	207	89	93	121	10	17
18965_chr17_ENSG00000278540_ACACA	ACACA	655	64	28	27	230	172	43	153	29	28
18960_chr17_ENSG00000278540_ACACA	ACACA	518	40	20	19	174	133	171	363	5	16
18968_chr17_ENSG00000278540_ACACA	ACACA	370	24	35	21	166	152	125	228	15	15
18963_chr17_ENSG00000278540_ACACA	ACACA	556	82	33	38	234	103	424	439	12	48
18966_chr17_ENSG00000278540_ACACA	ACACA	92	9	6	4	32	47	152	42	1	2
18962_chr17_ENSG00000278540_ACACA	ACACA	282	44	38	15	135	189	102	1190	24	45
11144_chr12_ENSG00000076555_ACACB	ACACB	1858	154	68	44	502	299	423	396	23	52
11147_chr12_ENSG00000076555_ACACB	ACACB	1517	141	117	68	699	407	333	639	44	117
11146_chr12_ENSG00000076555_ACACB	ACACB	1272	123	74	59	500	413	394	334	42	56
11142_chr12_ENSG00000076555_ACACB	ACACB	1826	189	104	92	908	557	860	651	60	137
11145_chr12_ENSG00000076555_ACACB	ACACB	960	99	35	28	249	276	507	221	19	44
11141_chr12_ENSG00000076555_ACACB	ACACB	734	95	53	34	481	203	530	302	39	97
11140_chr12_ENSG00000076555_ACACB	ACACB	1095	118	80	60	514	493	448	409	37	76
11148_chr12_ENSG00000076555_ACACB	ACACB	1386	133	49	65	460	362	390	220	51	75
11139_chr12_ENSG00000076555_ACACB	ACACB	605	120	70	32	422	187	512	123	12	41
11143_chr12_ENSG00000076555_ACACB	ACACB	821	129	55	42	509	277	168	211	21	72
12087_chr12_ENSG00000111271_ACAD10	ACAD10	536	66	31	41	260	94	296	206	16	19
12084_chr12_ENSG00000111271_ACAD10	ACAD10	702	90	51	54	368	183	688	113	36	134
12088_chr12_ENSG00000111271_ACAD10	ACAD10	506	55	28	23	242	170	14	118	8	9
12085_chr12_ENSG00000111271_ACAD10	ACAD10	1658	202	76	86	640	274	401	462	46	58
12089_chr12_ENSG00000111271_ACAD10	ACAD10	642	96	47	30	274	222	202	29	10	30
12080_chr12_ENSG00000111271_ACAD10	ACAD10	408	80	32	36	380	184	511	152	32	33
12083_chr12_ENSG00000111271_ACAD10	ACAD10	958	91	52	54	327	238	152	362	52	52
12082_chr12_ENSG00000111271_ACAD10	ACAD10	47	7	1	0	18	9	63	8	0	0
12086_chr12_ENSG00000111271_ACAD10	ACAD10	1229	142	70	78	353	265	181	234	19	63
12081_chr12_ENSG00000111271_ACAD10	ACAD10	28	0	0	0	3	2	65	0	0	0
7921_chr3_ENSG00000240303_ACAD11	ACAD11	1703	170	135	83	825	536	746	639	44	79
7917_chr3_ENSG00000240303_ACAD11	ACAD11	1770	181	86	88	698	310	317	491	51	87
7924_chr3_ENSG00000240303_ACAD11	ACAD11	1615	190	76	95	655	331	372	222	64	37
7916_chr3_ENSG00000240303_ACAD11	ACAD11	1141	99	38	48	263	237	307	291	17	35
7922_chr3_ENSG00000240303_ACAD11	ACAD11	250	20	14	10	121	66	52	16	1	7
7918_chr3_ENSG00000240303_ACAD11	ACAD11	1378	165	86	50	683	473	377	457	50	78
7923_chr3_ENSG00000240303_ACAD11	ACAD11	1203	109	64	59	576	295	205	193	29	37
7920_chr3_ENSG00000240303_ACAD11	ACAD11	980	118	48	39	510	214	452	225	38	45
7915_chr3_ENSG00000240303_ACAD11	ACAD11	757	85	42	39	321	162	194	217	17	44
7919_chr3_ENSG00000240303_ACAD11	ACAD11	1656	159	81	77	750	268	384	234	44	76
7591_chr11_ENSG00000151498_ACAD8	ACAD8	1606	180	106	67	775	371	512	236	73	101
7596_chr11_ENSG00000151498_ACAD8	ACAD8	603	96	39	47	268	152	236	169	17	22
7597_chr11_ENSG00000151498_ACAD8	ACAD8	1022	141	85	58	550	236	694	302	29	55
7590_chr11_ENSG00000151498_ACAD8	ACAD8	989	74	27	23	259	267	112	286	39	33
7593_chr11_ENSG00000151498_ACAD8	ACAD8	1339	167	77	80	586	252	328	517	39	53
7592_chr11_ENSG00000151498_ACAD8	ACAD8	960	118	83	49	575	299	737	381	52	55
7595_chr11_ENSG00000151498_ACAD8	ACAD8	1153	93	55	35	322	371	452	449	30	33
7594_chr11_ENSG00000151498_ACAD8	ACAD8	1296	141	99	77	636	264	680	319	53	114
7588_chr11_ENSG00000151498_ACAD8	ACAD8	275	40	36	16	235	90	200	124	14	20
7589_chr11_ENSG00000151498_ACAD8	ACAD8	290	35	24	13	219	117	62	47	4	22
10098_chr3_ENSG00000177646_ACAD9	ACAD9	1622	200	116	99	674	556	844	314	69	96
10099_chr3_ENSG00000177646_ACAD9	ACAD9	435	36	47	27	236	173	215	172	30	19
10104_chr3_ENSG00000177646_ACAD9	ACAD9	1531	196	121	100	745	556	967	632	95	106
10105_chr3_ENSG00000177646_ACAD9	ACAD9	1839	172	134	79	918	474	671	608	87	107
10100_chr3_ENSG00000177646_ACAD9	ACAD9	243	30	17	16	121	88	19	88	19	25
10102_chr3_ENSG00000177646_ACAD9	ACAD9	1404	143	61	70	410	399	448	784	36	80
10103_chr3_ENSG00000177646_ACAD9	ACAD9	1081	117	70	40	384	357	466	255	25	66
10106_chr3_ENSG00000177646_ACAD9	ACAD9	1084	109	69	55	395	273	286	463	22	42
10107_chr3_ENSG00000177646_ACAD9	ACAD9	532	52	40	46	331	261	110	238	32	24
10101_chr3_ENSG00000177646_ACAD9	ACAD9	770	112	45	31	391	250	365	326	36	44
2749_chr2_ENSG00000115361_ACADL	ACADL	450	61	29	26	259	168	144	141	8	11
2746_chr2_ENSG00000115361_ACADL	ACADL	3516	428	210	177	1788	884	1101	1033	100	191
2747_chr2_ENSG00000115361_ACADL	ACADL	1943	188	127	81	894	475	738	585	64	96
2741_chr2_ENSG00000115361_ACADL	ACADL	7468	703	435	319	2692	1804	2423	1869	258	389
2744_chr2_ENSG00000115361_ACADL	ACADL	1021	195	97	88	772	318	927	390	66	93
2742_chr2_ENSG00000115361_ACADL	ACADL	1180	132	55	49	618	245	297	447	16	56
19125_chr2_ENSG00000115361_ACADL	ACADL	1187	138	78	61	471	280	466	424	20	42
2743_chr2_ENSG00000115361_ACADL	ACADL	577	81	39	25	297	211	360	109	18	33
3196_chr1_ENSG00000117054_ACADM	ACADM	553	57	30	15	227	129	111	82	4	32
3194_chr1_ENSG00000117054_ACADM	ACADM	542	38	29	21	159	179	128	284	13	12
3195_chr1_ENSG00000117054_ACADM	ACADM	643	62	23	25	193	137	429	491	14	60
3193_chr1_ENSG00000117054_ACADM	ACADM	1529	188	85	59	638	446	471	649	38	80
3197_chr1_ENSG00000117054_ACADM	ACADM	60	5	11	9	47	45	3	1	5	7
5517_chr12_ENSG00000122971_ACADS	ACADS	1072	100	57	38	414	220	489	276	28	32
5520_chr12_ENSG00000122971_ACADS	ACADS	1557	162	99	68	610	497	241	271	53	71
5521_chr12_ENSG00000122971_ACADS	ACADS	608	60	48	24	398	216	108	397	41	48
5516_chr12_ENSG00000122971_ACADS	ACADS	2389	276	160	117	1219	657	988	1280	94	105
5525_chr12_ENSG00000122971_ACADS	ACADS	475	49	33	23	209	103	347	285	9	26
5522_chr12_ENSG00000122971_ACADS	ACADS	1413	149	92	60	881	302	240	403	34	76
5524_chr12_ENSG00000122971_ACADS	ACADS	775	88	46	42	407	258	683	314	23	62
5518_chr12_ENSG00000122971_ACADS	ACADS	1373	171	79	74	583	370	614	376	62	63
5519_chr12_ENSG00000122971_ACADS	ACADS	436	65	52	24	425	170	80	202	31	43
5523_chr12_ENSG00000122971_ACADS	ACADS	683	63	47	21	298	173	89	248	30	20
8060_chr10_ENSG00000196177_ACADSB	ACADSB	1450	197	115	65	617	356	452	543	52	60
8059_chr10_ENSG00000196177_ACADSB	ACADSB	1580	94	38	24	116	673	234	419	63	76
8058_chr10_ENSG00000196177_ACADSB	ACADSB	967	114	57	55	408	247	671	444	26	79
8061_chr10_ENSG00000196177_ACADSB	ACADSB	398	51	34	17	257	153	173	40	19	21
8062_chr10_ENSG00000196177_ACADSB	ACADSB	1156	117	64	64	508	266	316	357	39	41
8057_chr10_ENSG00000196177_ACADSB	ACADSB	475	56	37	16	169	110	222	118	12	33
10790_chr17_ENSG00000072778_ACADVL	ACADVL	673	62	49	28	233	151	106	237	17	14
10788_chr17_ENSG00000072778_ACADVL	ACADVL	179	47	34	16	188	81	278	50	13	25
10785_chr17_ENSG00000072778_ACADVL	ACADVL	2194	297	162	163	1127	773	743	692	45	157
10789_chr17_ENSG00000072778_ACADVL	ACADVL	1313	162	66	55	635	256	820	268	52	44
10787_chr17_ENSG00000072778_ACADVL	ACADVL	1856	190	109	76	619	433	138	647	26	75
10786_chr17_ENSG00000072778_ACADVL	ACADVL	777	101	57	35	273	189	109	171	38	52
10781_chr17_ENSG00000072778_ACADVL	ACADVL	631	78	41	35	327	245	181	241	18	30
10782_chr17_ENSG00000072778_ACADVL	ACADVL	1021	95	54	41	295	168	181	134	32	26
10784_chr17_ENSG00000072778_ACADVL	ACADVL	587	73	30	30	262	160	265	38	5	17
10783_chr17_ENSG00000072778_ACADVL	ACADVL	570	39	30	14	141	116	168	154	22	39
12374_chr3_ENSG00000114331_ACAP2	ACAP2	963	88	44	57	223	252	510	443	37	61
12366_chr3_ENSG00000114331_ACAP2	ACAP2	1165	172	48	72	505	271	183	214	42	58
12365_chr3_ENSG00000114331_ACAP2	ACAP2	792	87	53	59	525	294	172	329	17	32
12372_chr3_ENSG00000114331_ACAP2	ACAP2	1332	123	67	55	554	491	352	442	43	72
12371_chr3_ENSG00000114331_ACAP2	ACAP2	695	71	44	32	388	242	286	370	38	37
12367_chr3_ENSG00000114331_ACAP2	ACAP2	724	77	48	34	268	196	141	113	7	27
12370_chr3_ENSG00000114331_ACAP2	ACAP2	589	60	40	26	320	125	82	140	10	23
12373_chr3_ENSG00000114331_ACAP2	ACAP2	615	56	43	20	261	138	88	153	9	30
12369_chr3_ENSG00000114331_ACAP2	ACAP2	865	139	72	56	719	209	223	246	46	90
12368_chr3_ENSG00000114331_ACAP2	ACAP2	59	5	4	0	11	25	2	49	2	5
19142_chr11_ENSG00000075239_ACAT1	ACAT1	720	121	57	54	450	151	333	57	30	58
11208_chr11_ENSG00000075239_ACAT1	ACAT1	329	41	17	18	150	49	27	54	6	19
19141_chr11_ENSG00000075239_ACAT1	ACAT1	78	19	19	11	105	50	144	109	5	9
11212_chr11_ENSG00000075239_ACAT1	ACAT1	864	92	64	41	406	180	476	334	54	70
19139_chr11_ENSG00000075239_ACAT1	ACAT1	216	23	16	12	65	64	273	182	11	8
19138_chr11_ENSG00000075239_ACAT1	ACAT1	412	51	52	41	502	146	225	303	32	46
11211_chr11_ENSG00000075239_ACAT1	ACAT1	859	112	60	51	486	302	472	269	27	52
11213_chr11_ENSG00000075239_ACAT1	ACAT1	983	88	48	32	258	250	517	178	28	26
11207_chr11_ENSG00000075239_ACAT1	ACAT1	166	21	5	2	44	18	150	21	1	1
11209_chr11_ENSG00000075239_ACAT1	ACAT1	770	135	94	59	464	181	302	185	11	40
11206_chr11_ENSG00000075239_ACAT1	ACAT1	362	32	16	16	102	58	118	22	5	15
11205_chr11_ENSG00000075239_ACAT1	ACAT1	243	10	7	7	62	37	56	3	12	6
11210_chr11_ENSG00000075239_ACAT1	ACAT1	843	103	73	51	548	228	149	436	37	74
2283_chr6_ENSG00000120437_ACAT2	ACAT2	1523	114	61	85	492	378	110	257	50	47
2275_chr6_ENSG00000120437_ACAT2	ACAT2	782	100	45	30	254	191	332	111	10	35
2280_chr6_ENSG00000120437_ACAT2	ACAT2	421	61	37	35	313	154	202	272	26	27
2277_chr6_ENSG00000120437_ACAT2	ACAT2	392	76	33	22	200	114	53	138	28	21
2278_chr6_ENSG00000120437_ACAT2	ACAT2	1648	186	126	105	636	440	342	320	37	114
2276_chr6_ENSG00000120437_ACAT2	ACAT2	694	68	47	23	260	242	325	271	23	44
2282_chr6_ENSG00000120437_ACAT2	ACAT2	287	55	36	27	440	150	69	274	18	19
2281_chr6_ENSG00000120437_ACAT2	ACAT2	1257	171	88	49	696	367	371	412	59	81
2279_chr6_ENSG00000120437_ACAT2	ACAT2	125	53	9	22	143	85	127	106	13	10
2274_chr6_ENSG00000120437_ACAT2	ACAT2	642	129	78	54	492	270	494	300	52	49
9599_chr1_ENSG00000182827_ACBD3	ACBD3	2326	207	121	119	812	706	1187	471	63	114
9595_chr1_ENSG00000182827_ACBD3	ACBD3	2224	270	126	134	1068	792	571	524	137	139
9598_chr1_ENSG00000182827_ACBD3	ACBD3	1245	120	98	66	526	288	303	605	49	79
9601_chr1_ENSG00000182827_ACBD3	ACBD3	3017	295	196	161	1297	812	1178	1197	71	164
9597_chr1_ENSG00000182827_ACBD3	ACBD3	448	49	46	11	228	157	82	194	5	20
9600_chr1_ENSG00000182827_ACBD3	ACBD3	2859	350	207	146	1363	803	1267	893	116	203
23539_chr1_ENSG00000182827_ACBD3	ACBD3	999	124	99	69	513	399	278	425	33	58
23535_chr1_ENSG00000182827_ACBD3	ACBD3	284	26	18	7	99	65	48	40	13	11
9594_chr1_ENSG00000182827_ACBD3	ACBD3	365	55	26	15	260	169	23	134	13	17
23537_chr1_ENSG00000182827_ACBD3	ACBD3	585	63	53	23	158	155	345	172	21	15
23538_chr1_ENSG00000182827_ACBD3	ACBD3	214	36	11	12	116	74	46	64	6	10
9596_chr1_ENSG00000182827_ACBD3	ACBD3	573	55	63	25	441	215	148	174	22	26
12618_chr11_ENSG00000110455_ACCS	ACCS	696	70	21	33	210	233	87	48	19	29
12615_chr11_ENSG00000110455_ACCS	ACCS	1382	130	71	56	473	406	448	681	57	45
12620_chr11_ENSG00000110455_ACCS	ACCS	2624	300	134	104	1189	570	548	574	67	97
12613_chr11_ENSG00000110455_ACCS	ACCS	1682	127	64	43	480	435	301	409	44	73
12617_chr11_ENSG00000110455_ACCS	ACCS	1500	144	77	95	666	549	331	587	90	110
12614_chr11_ENSG00000110455_ACCS	ACCS	654	82	27	35	190	352	215	113	32	25
12621_chr11_ENSG00000110455_ACCS	ACCS	1042	102	45	47	413	181	113	174	21	75
12619_chr11_ENSG00000110455_ACCS	ACCS	847	86	55	40	315	276	273	233	17	30
12622_chr11_ENSG00000110455_ACCS	ACCS	697	84	48	48	345	218	93	187	22	76
12616_chr11_ENSG00000110455_ACCS	ACCS	565	95	51	37	327	154	29	238	19	38
8849_chr11_ENSG00000205126_ACCSL	ACCSL	1095	112	48	49	353	216	273	317	33	55
8850_chr11_ENSG00000205126_ACCSL	ACCSL	909	117	58	49	457	237	369	250	16	68
8852_chr11_ENSG00000205126_ACCSL	ACCSL	162	14	15	4	25	37	30	133	1	29
8848_chr11_ENSG00000205126_ACCSL	ACCSL	781	76	41	29	335	338	107	290	15	33
8844_chr11_ENSG00000205126_ACCSL	ACCSL	647	79	44	23	284	264	197	197	28	69
8845_chr11_ENSG00000205126_ACCSL	ACCSL	837	97	47	24	329	241	489	323	25	49
8846_chr11_ENSG00000205126_ACCSL	ACCSL	410	39	13	16	141	66	157	38	3	21
8853_chr11_ENSG00000205126_ACCSL	ACCSL	546	58	29	18	230	73	189	59	3	69
8847_chr11_ENSG00000205126_ACCSL	ACCSL	157	17	15	14	73	54	4	127	6	16
8851_chr11_ENSG00000205126_ACCSL	ACCSL	184	27	8	7	82	83	77	68	15	17
14214_chr17_ENSG00000131473_ACLY	ACLY	1035	65	36	19	162	269	291	115	18	40
14211_chr17_ENSG00000131473_ACLY	ACLY	901	95	34	32	249	269	341	132	43	37
14208_chr17_ENSG00000131473_ACLY	ACLY	1125	75	27	38	243	356	516	194	66	50
14212_chr17_ENSG00000131473_ACLY	ACLY	2003	202	83	82	474	520	758	576	52	124
14213_chr17_ENSG00000131473_ACLY	ACLY	889	88	44	57	280	236	334	271	17	41
14217_chr17_ENSG00000131473_ACLY	ACLY	888	152	90	95	578	311	551	517	71	124
14209_chr17_ENSG00000131473_ACLY	ACLY	968	101	43	34	265	336	231	283	27	19
14215_chr17_ENSG00000131473_ACLY	ACLY	564	63	39	27	301	244	240	374	12	43
14210_chr17_ENSG00000131473_ACLY	ACLY	451	35	17	20	134	181	163	179	39	23
14216_chr17_ENSG00000131473_ACLY	ACLY	440	34	18	19	175	205	181	31	10	30
5218_chr9_ENSG00000122729_ACO1	ACO1	1380	168	98	71	650	404	453	384	40	87
5216_chr9_ENSG00000122729_ACO1	ACO1	2054	247	134	116	1099	527	1191	754	67	186
5217_chr9_ENSG00000122729_ACO1	ACO1	869	71	61	49	351	250	244	359	22	29
5219_chr9_ENSG00000122729_ACO1	ACO1	2034	248	146	108	941	614	1074	913	68	80
5220_chr9_ENSG00000122729_ACO1	ACO1	1174	102	73	50	449	221	195	180	32	40
5212_chr9_ENSG00000122729_ACO1	ACO1	748	80	59	28	389	183	427	172	26	47
5211_chr9_ENSG00000122729_ACO1	ACO1	134	14	15	5	75	52	241	56	9	14
5215_chr9_ENSG00000122729_ACO1	ACO1	239	23	20	11	107	66	108	57	7	7
5213_chr9_ENSG00000122729_ACO1	ACO1	87	16	7	4	97	38	161	257	4	11
5214_chr9_ENSG00000122729_ACO1	ACO1	219	33	8	9	93	73	16	6	4	43
162_chr22_ENSG00000100412_ACO2	ACO2	1910	226	103	82	785	427	695	832	62	160
163_chr22_ENSG00000100412_ACO2	ACO2	880	87	39	41	301	330	296	380	35	54
165_chr22_ENSG00000100412_ACO2	ACO2	2245	210	111	107	734	433	517	400	53	86
167_chr22_ENSG00000100412_ACO2	ACO2	1340	144	83	48	363	310	492	645	45	47
169_chr22_ENSG00000100412_ACO2	ACO2	1877	185	87	73	679	400	536	403	22	75
170_chr22_ENSG00000100412_ACO2	ACO2	1232	97	67	48	606	455	284	419	47	76
164_chr22_ENSG00000100412_ACO2	ACO2	1012	113	71	59	471	356	394	235	32	93
168_chr22_ENSG00000100412_ACO2	ACO2	1374	144	76	47	454	414	113	495	20	41
166_chr22_ENSG00000100412_ACO2	ACO2	1135	127	67	60	410	321	119	231	52	28
161_chr22_ENSG00000100412_ACO2	ACO2	159	23	9	3	69	47	75	2	12	11
3301_chr13_ENSG00000102794_ACOD1	ACOD1	1499	126	83	53	582	339	320	315	38	73
3299_chr13_ENSG00000102794_ACOD1	ACOD1	1216	149	90	79	468	375	314	576	46	85
3294_chr13_ENSG00000102794_ACOD1	ACOD1	806	99	96	57	504	234	184	95	29	51
3292_chr13_ENSG00000102794_ACOD1	ACOD1	351	48	27	18	173	129	138	236	24	23
3295_chr13_ENSG00000102794_ACOD1	ACOD1	912	136	88	60	630	299	247	355	42	49
3298_chr13_ENSG00000102794_ACOD1	ACOD1	1465	195	110	72	636	413	608	448	57	72
3296_chr13_ENSG00000102794_ACOD1	ACOD1	1132	139	95	44	657	257	516	525	47	90
3297_chr13_ENSG00000102794_ACOD1	ACOD1	810	86	52	32	457	221	297	303	16	54
3293_chr13_ENSG00000102794_ACOD1	ACOD1	291	53	38	19	204	96	105	52	10	26
3300_chr13_ENSG00000102794_ACOD1	ACOD1	543	81	26	23	226	181	198	248	7	60
7123_chr1_ENSG00000162390_ACOT11	ACOT11	1483	133	76	62	482	365	406	529	21	38
7120_chr1_ENSG00000162390_ACOT11	ACOT11	1935	218	135	101	843	448	741	618	45	61
7119_chr1_ENSG00000162390_ACOT11	ACOT11	1576	200	115	80	735	569	318	354	61	157
7125_chr1_ENSG00000162390_ACOT11	ACOT11	1762	210	111	106	691	723	473	579	25	58
7124_chr1_ENSG00000162390_ACOT11	ACOT11	965	94	76	32	357	274	421	394	37	55
7121_chr1_ENSG00000162390_ACOT11	ACOT11	1156	113	58	59	410	237	488	290	33	33
7126_chr1_ENSG00000162390_ACOT11	ACOT11	1068	57	35	20	172	193	235	176	7	32
7122_chr1_ENSG00000162390_ACOT11	ACOT11	654	78	55	46	431	223	318	192	22	28
7127_chr1_ENSG00000162390_ACOT11	ACOT11	380	45	25	24	161	125	102	30	20	11
7118_chr1_ENSG00000162390_ACOT11	ACOT11	2144	232	149	104	982	692	835	512	36	122
3473_chr6_ENSG00000112304_ACOT13	ACOT13	558	87	66	28	368	260	187	244	20	46
3469_chr6_ENSG00000112304_ACOT13	ACOT13	828	75	60	29	383	242	188	239	25	50
3476_chr6_ENSG00000112304_ACOT13	ACOT13	1024	46	16	22	94	254	207	275	25	22
3470_chr6_ENSG00000112304_ACOT13	ACOT13	699	77	71	44	376	179	131	126	24	42
3475_chr6_ENSG00000112304_ACOT13	ACOT13	602	62	47	43	336	174	401	176	7	74
3472_chr6_ENSG00000112304_ACOT13	ACOT13	790	90	23	20	273	237	448	120	13	38
3474_chr6_ENSG00000112304_ACOT13	ACOT13	140	53	20	12	114	40	28	127	3	14
3471_chr6_ENSG00000112304_ACOT13	ACOT13	122	16	14	8	80	81	58	97	0	6
19308_chr14_ENSG00000119673_ACOT2	ACOT2	491	67	22	32	213	211	341	133	33	36
19309_chr14_ENSG00000119673_ACOT2	ACOT2	336	39	28	14	230	198	158	240	19	16
19307_chr14_ENSG00000119673_ACOT2	ACOT2	2155	197	126	112	1144	488	735	551	45	138
19306_chr14_ENSG00000119673_ACOT2	ACOT2	1031	102	61	43	464	361	367	303	17	67
527_chr1_ENSG00000097021_ACOT7	ACOT7	2041	209	156	104	1110	627	620	525	88	112
523_chr1_ENSG00000097021_ACOT7	ACOT7	1498	126	61	54	561	309	266	367	32	47
524_chr1_ENSG00000097021_ACOT7	ACOT7	1902	224	115	104	861	819	557	532	81	72
530_chr1_ENSG00000097021_ACOT7	ACOT7	731	138	51	33	354	169	50	224	19	46
528_chr1_ENSG00000097021_ACOT7	ACOT7	1953	217	92	95	889	413	807	258	86	147
532_chr1_ENSG00000097021_ACOT7	ACOT7	939	96	59	31	387	191	312	267	12	43
526_chr1_ENSG00000097021_ACOT7	ACOT7	1496	192	91	63	735	373	313	427	44	56
529_chr1_ENSG00000097021_ACOT7	ACOT7	1456	166	101	64	696	301	708	467	44	100
525_chr1_ENSG00000097021_ACOT7	ACOT7	1002	102	63	47	396	408	246	313	38	45
531_chr1_ENSG00000097021_ACOT7	ACOT7	802	141	63	44	694	324	276	296	44	67
13106_chr20_ENSG00000101473_ACOT8	ACOT8	1521	176	96	93	671	394	509	441	59	39
13109_chr20_ENSG00000101473_ACOT8	ACOT8	1727	168	121	94	588	776	484	516	63	101
13104_chr20_ENSG00000101473_ACOT8	ACOT8	1731	207	128	99	814	630	877	529	91	214
13103_chr20_ENSG00000101473_ACOT8	ACOT8	1956	235	107	67	806	451	560	504	65	139
13110_chr20_ENSG00000101473_ACOT8	ACOT8	1756	182	92	81	632	467	475	636	59	78
13108_chr20_ENSG00000101473_ACOT8	ACOT8	749	121	56	59	454	263	450	485	40	58
13102_chr20_ENSG00000101473_ACOT8	ACOT8	860	123	69	34	443	269	517	472	41	38
13105_chr20_ENSG00000101473_ACOT8	ACOT8	427	51	23	21	128	103	272	191	17	40
13107_chr20_ENSG00000101473_ACOT8	ACOT8	963	138	94	69	563	253	467	265	44	34
13101_chr20_ENSG00000101473_ACOT8	ACOT8	276	44	27	20	278	113	31	45	19	23
24003_chrX_ENSG00000123130_ACOT9	ACOT9	2133	204	104	91	789	487	421	518	58	107
5747_chrX_ENSG00000123130_ACOT9	ACOT9	2494	212	135	107	691	1050	628	663	128	123
5742_chrX_ENSG00000123130_ACOT9	ACOT9	2999	374	211	191	1765	769	2010	1691	115	209
5741_chrX_ENSG00000123130_ACOT9	ACOT9	2392	233	142	95	759	600	691	583	70	116
5740_chrX_ENSG00000123130_ACOT9	ACOT9	907	103	61	49	432	264	279	221	21	61
5744_chrX_ENSG00000123130_ACOT9	ACOT9	3474	390	228	218	1410	1046	1171	822	125	180
5739_chrX_ENSG00000123130_ACOT9	ACOT9	1179	124	68	75	494	312	610	622	49	57
24004_chrX_ENSG00000123130_ACOT9	ACOT9	684	100	42	43	327	290	483	101	29	61
24006_chrX_ENSG00000123130_ACOT9	ACOT9	808	77	28	35	350	263	400	292	37	30
24005_chrX_ENSG00000123130_ACOT9	ACOT9	138	16	13	10	44	58	131	199	6	22
15679_chr17_ENSG00000161533_ACOX1	ACOX1	753	88	50	31	284	177	296	373	22	45
15675_chr17_ENSG00000161533_ACOX1	ACOX1	593	52	33	30	226	164	339	218	35	38
15676_chr17_ENSG00000161533_ACOX1	ACOX1	1808	249	99	83	812	513	677	476	40	124
15680_chr17_ENSG00000161533_ACOX1	ACOX1	3305	323	168	134	1146	889	1223	1149	94	207
15674_chr17_ENSG00000161533_ACOX1	ACOX1	820	78	74	62	447	209	64	208	24	59
15683_chr17_ENSG00000161533_ACOX1	ACOX1	351	48	35	26	254	116	48	263	14	29
15677_chr17_ENSG00000161533_ACOX1	ACOX1	496	63	39	22	246	211	153	191	35	62
15681_chr17_ENSG00000161533_ACOX1	ACOX1	1399	121	83	84	521	317	499	531	19	93
15678_chr17_ENSG00000161533_ACOX1	ACOX1	303	45	36	8	236	127	149	176	23	33
15682_chr17_ENSG00000161533_ACOX1	ACOX1	40	5	7	10	44	37	1	27	8	1
10443_chr4_ENSG00000087008_ACOX3	ACOX3	645	61	33	27	304	166	395	137	29	84
10438_chr4_ENSG00000087008_ACOX3	ACOX3	1599	245	111	104	877	525	548	439	33	111
10441_chr4_ENSG00000087008_ACOX3	ACOX3	776	128	83	49	485	311	345	366	35	57
10437_chr4_ENSG00000087008_ACOX3	ACOX3	662	67	41	29	294	172	164	213	17	41
10439_chr4_ENSG00000087008_ACOX3	ACOX3	1517	151	88	39	680	338	298	260	20	155
10436_chr4_ENSG00000087008_ACOX3	ACOX3	1064	105	62	54	498	310	221	314	33	28
10440_chr4_ENSG00000087008_ACOX3	ACOX3	1980	103	66	49	315	408	308	323	20	51
10444_chr4_ENSG00000087008_ACOX3	ACOX3	1485	172	115	86	581	412	918	550	68	112
10442_chr4_ENSG00000087008_ACOX3	ACOX3	857	113	80	59	465	253	245	293	37	65
10445_chr4_ENSG00000087008_ACOX3	ACOX3	449	74	39	27	293	108	324	110	30	23
7057_chr1_ENSG00000162836_ACP6	ACP6	936	93	41	39	293	274	300	400	35	60
7054_chr1_ENSG00000162836_ACP6	ACP6	892	74	40	46	295	201	349	411	32	32
24171_chr1_ENSG00000162836_ACP6	ACP6	742	73	53	35	415	252	359	170	14	44
7056_chr1_ENSG00000162836_ACP6	ACP6	1690	139	92	60	442	408	640	1262	75	78
7059_chr1_ENSG00000162836_ACP6	ACP6	1667	187	106	110	805	660	352	544	45	100
7051_chr1_ENSG00000162836_ACP6	ACP6	1348	144	75	64	600	429	466	387	48	66
7052_chr1_ENSG00000162836_ACP6	ACP6	1163	101	74	49	559	299	258	578	40	45
7055_chr1_ENSG00000162836_ACP6	ACP6	2315	254	122	106	690	530	821	378	81	87
7058_chr1_ENSG00000162836_ACP6	ACP6	2175	209	109	109	738	514	937	338	39	73
24172_chr1_ENSG00000162836_ACP6	ACP6	424	41	44	12	320	142	104	244	15	24
7053_chr1_ENSG00000162836_ACP6	ACP6	1104	151	73	73	611	314	231	197	42	84
13850_chr19_ENSG00000130377_ACSBG2	ACSBG2	1681	144	89	75	530	325	635	433	49	49
13852_chr19_ENSG00000130377_ACSBG2	ACSBG2	1503	200	113	96	900	415	769	621	63	115
13858_chr19_ENSG00000130377_ACSBG2	ACSBG2	1051	139	73	53	302	269	218	372	33	36
13859_chr19_ENSG00000130377_ACSBG2	ACSBG2	314	32	21	19	151	140	192	92	23	50
13857_chr19_ENSG00000130377_ACSBG2	ACSBG2	1522	171	118	69	827	386	700	610	17	101
13856_chr19_ENSG00000130377_ACSBG2	ACSBG2	289	36	19	18	111	120	237	31	17	28
13851_chr19_ENSG00000130377_ACSBG2	ACSBG2	835	110	68	51	349	201	160	458	25	35
13853_chr19_ENSG00000130377_ACSBG2	ACSBG2	196	21	24	20	134	30	20	10	5	5
13855_chr19_ENSG00000130377_ACSBG2	ACSBG2	592	48	25	21	154	138	250	222	16	26
13854_chr19_ENSG00000130377_ACSBG2	ACSBG2	514	64	40	39	262	127	64	166	34	32
5929_chr17_ENSG00000167107_ACSF2	ACSF2	1510	136	78	80	599	314	649	550	57	67
5936_chr17_ENSG00000167107_ACSF2	ACSF2	315	71	53	25	385	342	134	288	19	17
5928_chr17_ENSG00000167107_ACSF2	ACSF2	1116	177	89	53	657	565	732	656	64	90
5927_chr17_ENSG00000167107_ACSF2	ACSF2	1050	115	48	25	403	368	567	293	22	98
5935_chr17_ENSG00000167107_ACSF2	ACSF2	1095	81	24	28	194	85	248	25	28	51
5932_chr17_ENSG00000167107_ACSF2	ACSF2	293	27	22	9	145	120	202	316	9	16
5934_chr17_ENSG00000167107_ACSF2	ACSF2	856	69	19	23	302	171	162	77	7	37
5930_chr17_ENSG00000167107_ACSF2	ACSF2	1056	116	69	53	388	328	135	241	30	69
5933_chr17_ENSG00000167107_ACSF2	ACSF2	1079	126	60	62	413	321	490	456	38	68
5931_chr17_ENSG00000167107_ACSF2	ACSF2	593	59	31	20	190	166	104	96	17	23
18175_chr16_ENSG00000176715_ACSF3	ACSF3	1233	129	99	83	608	351	273	349	40	46
18180_chr16_ENSG00000176715_ACSF3	ACSF3	2106	229	162	115	1033	470	969	989	51	163
18171_chr16_ENSG00000176715_ACSF3	ACSF3	836	89	52	41	458	222	485	361	18	103
18179_chr16_ENSG00000176715_ACSF3	ACSF3	1015	101	53	48	383	370	371	267	32	77
18174_chr16_ENSG00000176715_ACSF3	ACSF3	1501	168	98	61	938	371	335	528	72	179
18176_chr16_ENSG00000176715_ACSF3	ACSF3	432	57	42	35	167	180	430	85	8	13
18172_chr16_ENSG00000176715_ACSF3	ACSF3	518	57	55	20	225	145	270	52	1	21
18178_chr16_ENSG00000176715_ACSF3	ACSF3	376	41	21	14	60	74	13	214	26	19
18173_chr16_ENSG00000176715_ACSF3	ACSF3	180	17	3	8	70	20	18	60	7	4
18177_chr16_ENSG00000176715_ACSF3	ACSF3	50	13	7	7	73	28	4	5	0	5
16141_chr4_ENSG00000151726_ACSL1	ACSL1	993	103	65	59	469	298	173	228	32	21
16138_chr4_ENSG00000151726_ACSL1	ACSL1	1614	210	149	110	1152	509	558	706	73	191
16139_chr4_ENSG00000151726_ACSL1	ACSL1	687	123	48	42	396	174	317	389	32	42
16136_chr4_ENSG00000151726_ACSL1	ACSL1	474	73	20	24	281	201	118	116	28	13
16140_chr4_ENSG00000151726_ACSL1	ACSL1	1845	207	107	87	824	503	1075	311	79	122
16137_chr4_ENSG00000151726_ACSL1	ACSL1	571	58	49	36	279	112	476	251	9	10
16143_chr4_ENSG00000151726_ACSL1	ACSL1	481	51	25	26	220	173	58	56	8	34
16142_chr4_ENSG00000151726_ACSL1	ACSL1	902	126	79	50	831	272	727	715	49	54
16135_chr4_ENSG00000151726_ACSL1	ACSL1	683	61	47	34	256	231	145	287	6	18
16134_chr4_ENSG00000151726_ACSL1	ACSL1	102	16	10	2	43	28	6	91	1	7
15222_chr2_ENSG00000123983_ACSL3	ACSL3	1299	126	46	62	559	357	472	347	66	92
15223_chr2_ENSG00000123983_ACSL3	ACSL3	1375	139	95	87	639	553	606	263	52	66
15225_chr2_ENSG00000123983_ACSL3	ACSL3	1173	104	83	47	463	327	326	370	42	147
15224_chr2_ENSG00000123983_ACSL3	ACSL3	1263	129	86	73	512	390	360	498	49	70
15221_chr2_ENSG00000123983_ACSL3	ACSL3	708	55	36	23	291	294	299	50	24	54
15219_chr2_ENSG00000123983_ACSL3	ACSL3	1306	123	93	54	429	371	356	286	44	53
15226_chr2_ENSG00000123983_ACSL3	ACSL3	420	34	8	19	77	232	197	85	16	19
15218_chr2_ENSG00000123983_ACSL3	ACSL3	1188	110	51	42	222	407	410	223	35	78
15217_chr2_ENSG00000123983_ACSL3	ACSL3	715	90	29	22	286	198	421	152	19	48
15220_chr2_ENSG00000123983_ACSL3	ACSL3	112	19	9	16	80	34	128	94	0	8
10423_chrX_ENSG00000068366_ACSL4	ACSL4	689	48	57	37	239	263	366	206	6	65
10425_chrX_ENSG00000068366_ACSL4	ACSL4	1067	119	53	50	384	371	386	174	33	37
10424_chrX_ENSG00000068366_ACSL4	ACSL4	772	84	57	31	361	220	199	274	36	40
10432_chrX_ENSG00000068366_ACSL4	ACSL4	1668	121	61	72	391	254	459	145	42	45
10431_chrX_ENSG00000068366_ACSL4	ACSL4	1284	228	99	101	786	322	825	110	37	96
10428_chrX_ENSG00000068366_ACSL4	ACSL4	1267	135	64	62	605	264	315	239	41	40
10427_chrX_ENSG00000068366_ACSL4	ACSL4	1038	103	57	43	359	542	451	603	30	44
10429_chrX_ENSG00000068366_ACSL4	ACSL4	2488	239	113	114	577	468	830	997	55	67
10430_chrX_ENSG00000068366_ACSL4	ACSL4	475	58	32	14	184	133	106	41	25	41
10426_chrX_ENSG00000068366_ACSL4	ACSL4	11	4	9	4	17	46	17	80	1	1
8430_chr10_ENSG00000197142_ACSL5	ACSL5	741	75	61	33	384	215	118	329	15	45
8431_chr10_ENSG00000197142_ACSL5	ACSL5	2950	351	206	135	1698	774	1257	1168	92	215
8433_chr10_ENSG00000197142_ACSL5	ACSL5	1299	207	150	95	942	594	583	423	88	86
8434_chr10_ENSG00000197142_ACSL5	ACSL5	1122	79	67	40	377	281	181	314	24	54
8427_chr10_ENSG00000197142_ACSL5	ACSL5	2722	297	187	121	1258	855	1304	850	91	182
8425_chr10_ENSG00000197142_ACSL5	ACSL5	1880	250	109	118	856	595	860	686	60	118
8426_chr10_ENSG00000197142_ACSL5	ACSL5	1035	113	77	47	394	335	399	194	29	36
8432_chr10_ENSG00000197142_ACSL5	ACSL5	460	58	43	10	196	122	426	172	5	32
8429_chr10_ENSG00000197142_ACSL5	ACSL5	707	87	70	24	393	233	402	264	15	80
8428_chr10_ENSG00000197142_ACSL5	ACSL5	693	89	63	35	316	211	261	275	26	56
7022_chr5_ENSG00000164398_ACSL6	ACSL6	2480	276	180	164	1281	648	628	1201	191	120
7017_chr5_ENSG00000164398_ACSL6	ACSL6	858	119	53	60	483	218	264	209	30	32
7014_chr5_ENSG00000164398_ACSL6	ACSL6	1529	188	119	96	1023	392	466	599	81	112
7015_chr5_ENSG00000164398_ACSL6	ACSL6	1080	133	79	46	531	188	614	495	48	55
7023_chr5_ENSG00000164398_ACSL6	ACSL6	1073	124	54	48	499	379	350	318	40	80
7021_chr5_ENSG00000164398_ACSL6	ACSL6	743	128	70	61	528	395	266	172	36	56
7020_chr5_ENSG00000164398_ACSL6	ACSL6	1172	190	122	106	692	375	492	336	100	101
7018_chr5_ENSG00000164398_ACSL6	ACSL6	1598	205	120	84	718	527	547	613	78	82
7016_chr5_ENSG00000164398_ACSL6	ACSL6	1342	114	69	53	555	295	245	459	66	72
7019_chr5_ENSG00000164398_ACSL6	ACSL6	1462	167	75	47	785	198	761	342	27	56
16427_chr16_ENSG00000166743_ACSM1	ACSM1	1064	106	72	71	698	289	296	227	28	33
16425_chr16_ENSG00000166743_ACSM1	ACSM1	913	81	53	33	298	230	403	158	10	39
16419_chr16_ENSG00000166743_ACSM1	ACSM1	2531	257	148	88	920	682	1164	1025	60	137
16428_chr16_ENSG00000166743_ACSM1	ACSM1	1116	143	78	75	736	377	596	606	32	92
16422_chr16_ENSG00000166743_ACSM1	ACSM1	1213	103	57	33	391	262	491	157	22	74
16426_chr16_ENSG00000166743_ACSM1	ACSM1	1441	233	127	96	1004	376	540	703	40	91
16424_chr16_ENSG00000166743_ACSM1	ACSM1	1777	236	116	90	744	708	403	849	83	137
16423_chr16_ENSG00000166743_ACSM1	ACSM1	1039	104	54	23	437	118	352	159	54	33
16420_chr16_ENSG00000166743_ACSM1	ACSM1	1105	126	76	54	465	385	641	482	70	100
16421_chr16_ENSG00000166743_ACSM1	ACSM1	339	50	30	29	254	153	153	100	16	39
10767_chr16_ENSG00000066813_ACSM2B	ACSM2B	2400	234	113	114	615	403	504	337	39	89
10765_chr16_ENSG00000066813_ACSM2B	ACSM2B	2904	211	101	120	776	718	897	669	113	182
10763_chr16_ENSG00000066813_ACSM2B	ACSM2B	1133	90	57	33	304	282	171	338	11	39
10764_chr16_ENSG00000066813_ACSM2B	ACSM2B	2796	209	103	98	649	1212	1234	667	147	231
10766_chr16_ENSG00000066813_ACSM2B	ACSM2B	3714	446	223	175	1752	1247	1762	1637	159	275
23191_chr16_ENSG00000066813_ACSM2B	ACSM2B	1472	210	103	81	694	444	1332	860	94	100
10769_chr16_ENSG00000066813_ACSM2B	ACSM2B	718	91	63	33	419	223	147	239	32	32
10770_chr16_ENSG00000066813_ACSM2B	ACSM2B	1736	252	130	81	1255	655	853	789	67	161
10768_chr16_ENSG00000066813_ACSM2B	ACSM2B	1306	206	123	93	922	477	573	820	33	83
23189_chr16_ENSG00000066813_ACSM2B	ACSM2B	395	59	17	22	157	87	423	81	8	24
10762_chr16_ENSG00000066813_ACSM2B	ACSM2B	911	73	29	26	243	202	354	200	19	14
23190_chr16_ENSG00000066813_ACSM2B	ACSM2B	2	1	2	0	1	22	23	50	3	2
11433_chr16_ENSG00000005187_ACSM3	ACSM3	1295	154	94	62	815	370	664	411	71	97
11427_chr16_ENSG00000005187_ACSM3	ACSM3	432	38	20	16	174	112	171	73	8	36
11426_chr16_ENSG00000005187_ACSM3	ACSM3	1695	189	103	77	671	399	624	467	67	108
11428_chr16_ENSG00000005187_ACSM3	ACSM3	1924	131	108	72	602	616	464	485	69	57
11429_chr16_ENSG00000005187_ACSM3	ACSM3	834	78	69	38	460	284	171	641	31	38
11434_chr16_ENSG00000005187_ACSM3	ACSM3	316	24	25	17	93	91	26	221	12	7
11432_chr16_ENSG00000005187_ACSM3	ACSM3	671	55	42	27	262	155	72	175	34	23
11430_chr16_ENSG00000005187_ACSM3	ACSM3	612	46	35	22	211	188	201	299	9	32
11425_chr16_ENSG00000005187_ACSM3	ACSM3	637	61	52	42	373	271	90	340	28	73
11431_chr16_ENSG00000005187_ACSM3	ACSM3	270	17	12	8	104	77	17	215	27	13
8947_chr12_ENSG00000215009_ACSM4	ACSM4	805	107	59	30	271	207	287	269	21	50
8948_chr12_ENSG00000215009_ACSM4	ACSM4	1567	134	71	68	392	545	366	143	32	74
8952_chr12_ENSG00000215009_ACSM4	ACSM4	777	110	67	40	440	220	260	135	37	76
8945_chr12_ENSG00000215009_ACSM4	ACSM4	1604	173	81	77	701	550	370	396	27	97
8946_chr12_ENSG00000215009_ACSM4	ACSM4	556	95	64	32	330	194	571	139	8	47
8949_chr12_ENSG00000215009_ACSM4	ACSM4	1791	181	141	134	918	567	783	573	51	68
8951_chr12_ENSG00000215009_ACSM4	ACSM4	217	40	16	10	151	49	118	70	4	13
8953_chr12_ENSG00000215009_ACSM4	ACSM4	589	69	42	33	261	182	583	308	9	32
8950_chr12_ENSG00000215009_ACSM4	ACSM4	222	39	16	12	109	73	22	113	4	19
8954_chr12_ENSG00000215009_ACSM4	ACSM4	430	53	15	20	151	53	41	131	15	8
18239_chr16_ENSG00000183549_ACSM5	ACSM5	751	104	39	38	223	208	202	237	50	45
18246_chr16_ENSG00000183549_ACSM5	ACSM5	1150	137	93	72	722	280	351	335	32	62
18242_chr16_ENSG00000183549_ACSM5	ACSM5	790	58	27	15	129	148	73	164	13	12
18244_chr16_ENSG00000183549_ACSM5	ACSM5	1240	101	57	48	377	305	187	183	47	48
18243_chr16_ENSG00000183549_ACSM5	ACSM5	1497	128	52	78	389	311	415	422	44	97
18240_chr16_ENSG00000183549_ACSM5	ACSM5	1437	142	86	77	585	497	638	494	40	67
18247_chr16_ENSG00000183549_ACSM5	ACSM5	1188	168	72	66	664	391	757	220	28	84
18245_chr16_ENSG00000183549_ACSM5	ACSM5	612	80	43	33	346	177	330	247	13	26
18241_chr16_ENSG00000183549_ACSM5	ACSM5	217	50	35	23	240	105	35	222	18	27
9012_chr10_ENSG00000173124_ACSM6	ACSM6	1315	149	87	78	724	289	156	649	60	88
9015_chr10_ENSG00000173124_ACSM6	ACSM6	982	63	51	32	260	311	166	254	22	129
9009_chr10_ENSG00000173124_ACSM6	ACSM6	1244	169	115	54	845	382	412	510	41	68
9016_chr10_ENSG00000173124_ACSM6	ACSM6	866	97	61	52	563	245	184	175	46	43
9007_chr10_ENSG00000173124_ACSM6	ACSM6	363	45	31	21	174	127	198	153	24	16
9013_chr10_ENSG00000173124_ACSM6	ACSM6	259	21	14	8	62	46	8	68	1	3
9008_chr10_ENSG00000173124_ACSM6	ACSM6	1066	127	69	41	491	297	438	428	22	55
9014_chr10_ENSG00000173124_ACSM6	ACSM6	353	36	26	8	145	174	140	127	10	21
9010_chr10_ENSG00000173124_ACSM6	ACSM6	664	79	43	30	347	167	87	172	16	33
9011_chr10_ENSG00000173124_ACSM6	ACSM6	816	61	37	38	186	158	87	62	8	16
16246_chr20_ENSG00000154930_ACSS1	ACSS1	742	102	55	62	510	179	404	58	13	32
16249_chr20_ENSG00000154930_ACSS1	ACSS1	2861	347	205	182	1446	972	1012	921	79	153
16252_chr20_ENSG00000154930_ACSS1	ACSS1	1362	162	99	75	744	596	709	329	63	80
16251_chr20_ENSG00000154930_ACSS1	ACSS1	2562	253	164	135	1173	719	547	886	85	120
16247_chr20_ENSG00000154930_ACSS1	ACSS1	1094	115	69	42	490	339	421	275	38	75
16253_chr20_ENSG00000154930_ACSS1	ACSS1	2584	284	176	115	1302	770	825	634	45	139
16244_chr20_ENSG00000154930_ACSS1	ACSS1	1103	139	67	65	505	331	190	282	19	27
16245_chr20_ENSG00000154930_ACSS1	ACSS1	980	129	59	74	455	344	637	250	42	49
16248_chr20_ENSG00000154930_ACSS1	ACSS1	1125	72	44	23	245	178	487	69	19	27
16250_chr20_ENSG00000154930_ACSS1	ACSS1	624	62	36	19	188	235	145	195	8	11
4150_chr20_ENSG00000131069_ACSS2	ACSS2	383	47	36	25	252	165	60	267	12	37
4149_chr20_ENSG00000131069_ACSS2	ACSS2	329	18	8	13	65	73	81	79	16	5
4152_chr20_ENSG00000131069_ACSS2	ACSS2	347	48	12	19	124	74	174	92	8	24
4148_chr20_ENSG00000131069_ACSS2	ACSS2	290	25	32	36	144	63	32	46	37	23
4151_chr20_ENSG00000131069_ACSS2	ACSS2	41	22	11	6	66	51	3	6	6	12
2621_chr12_ENSG00000111058_ACSS3	ACSS3	1049	131	99	62	546	406	561	363	37	79
23284_chr12_ENSG00000111058_ACSS3	ACSS3	1156	105	55	46	273	177	217	262	29	32
2628_chr12_ENSG00000111058_ACSS3	ACSS3	575	66	26	30	225	95	194	52	25	28
23282_chr12_ENSG00000111058_ACSS3	ACSS3	671	53	24	19	245	155	133	114	11	15
2622_chr12_ENSG00000111058_ACSS3	ACSS3	395	38	18	17	224	62	273	81	14	25
2620_chr12_ENSG00000111058_ACSS3	ACSS3	470	41	28	14	269	113	74	18	17	17
23281_chr12_ENSG00000111058_ACSS3	ACSS3	155	29	6	10	47	32	6	5	7	8
23283_chr12_ENSG00000111058_ACSS3	ACSS3	505	53	39	36	291	115	196	165	21	40
2627_chr12_ENSG00000111058_ACSS3	ACSS3	41	9	7	6	29	16	7	39	13	6
2624_chr12_ENSG00000111058_ACSS3	ACSS3	83	5	8	4	37	37	4	91	1	5
21275_chr7_ENSG00000075624_ACTB	ACTB	1265	140	54	74	450	284	569	437	54	80
21278_chr7_ENSG00000075624_ACTB	ACTB	548	65	40	27	245	244	209	41	35	27
21277_chr7_ENSG00000075624_ACTB	ACTB	1572	122	64	40	374	599	767	648	41	79
21276_chr7_ENSG00000075624_ACTB	ACTB	2373	259	146	87	941	659	614	667	96	133
21272_chr7_ENSG00000075624_ACTB	ACTB	1767	179	103	76	659	597	477	500	55	74
21274_chr7_ENSG00000075624_ACTB	ACTB	1132	79	69	24	407	246	510	308	34	31
21273_chr7_ENSG00000075624_ACTB	ACTB	539	72	58	39	267	166	145	124	19	49
10185_chr14_ENSG00000072110_ACTN1	ACTN1	775	81	54	54	238	230	394	349	13	40
10193_chr14_ENSG00000072110_ACTN1	ACTN1	880	115	69	54	637	345	267	388	49	106
10192_chr14_ENSG00000072110_ACTN1	ACTN1	716	55	63	41	306	136	257	351	41	25
10189_chr14_ENSG00000072110_ACTN1	ACTN1	957	159	73	58	504	388	288	345	20	61
10184_chr14_ENSG00000072110_ACTN1	ACTN1	1045	114	66	46	415	303	175	308	24	44
10191_chr14_ENSG00000072110_ACTN1	ACTN1	859	127	66	23	462	264	255	320	46	85
10187_chr14_ENSG00000072110_ACTN1	ACTN1	448	48	24	14	144	105	290	61	3	15
10186_chr14_ENSG00000072110_ACTN1	ACTN1	1312	162	73	60	666	329	456	458	41	52
10190_chr14_ENSG00000072110_ACTN1	ACTN1	403	49	41	27	248	232	133	256	11	29
10188_chr14_ENSG00000072110_ACTN1	ACTN1	297	31	28	3	112	46	60	25	11	8
24611_chr14_ENSG00000131966_ACTR10	ACTR10	229	6	7	1	19	82	100	7	12	3
5616_chr14_ENSG00000131966_ACTR10	ACTR10	1428	84	32	35	103	470	445	497	44	61
5623_chr14_ENSG00000131966_ACTR10	ACTR10	1657	140	50	39	178	644	368	521	40	61
5622_chr14_ENSG00000131966_ACTR10	ACTR10	346	25	10	10	82	116	18	251	9	24
5618_chr14_ENSG00000131966_ACTR10	ACTR10	1136	55	22	36	96	315	482	86	25	30
5615_chr14_ENSG00000131966_ACTR10	ACTR10	1197	55	26	38	105	410	261	322	20	39
24610_chr14_ENSG00000131966_ACTR10	ACTR10	139	8	6	3	14	63	30	13	2	1
24612_chr14_ENSG00000131966_ACTR10	ACTR10	653	49	16	17	57	170	543	123	21	25
5617_chr14_ENSG00000131966_ACTR10	ACTR10	1095	80	29	19	103	296	250	272	37	43
5621_chr14_ENSG00000131966_ACTR10	ACTR10	301	42	19	21	161	98	154	116	8	13
24609_chr14_ENSG00000131966_ACTR10	ACTR10	480	20	7	8	27	147	324	18	0	7
5620_chr14_ENSG00000131966_ACTR10	ACTR10	240	17	8	7	66	92	23	70	2	4
24613_chr14_ENSG00000131966_ACTR10	ACTR10	453	29	12	11	48	195	33	109	6	16
5619_chr14_ENSG00000131966_ACTR10	ACTR10	132	13	5	2	8	68	91	36	4	6
20586_chr2_ENSG00000115091_ACTR3	ACTR3	113	19	8	3	75	87	70	12	3	17
20584_chr2_ENSG00000115091_ACTR3	ACTR3	622	53	28	28	145	169	133	311	2	39
20585_chr2_ENSG00000115091_ACTR3	ACTR3	486	29	11	13	42	146	52	19	17	5
20582_chr2_ENSG00000115091_ACTR3	ACTR3	614	69	24	25	180	227	133	137	37	21
20581_chr2_ENSG00000115091_ACTR3	ACTR3	668	46	27	21	112	153	134	66	8	26
20583_chr2_ENSG00000115091_ACTR3	ACTR3	153	21	13	6	81	188	265	101	10	15
17929_chr2_ENSG00000170634_ACYP2	ACYP2	3486	459	217	168	1898	1001	1351	1170	116	264
23518_chr2_ENSG00000170634_ACYP2	ACYP2	591	75	50	30	283	212	246	167	23	22
17930_chr2_ENSG00000170634_ACYP2	ACYP2	746	70	34	19	252	137	258	401	14	67
17932_chr2_ENSG00000170634_ACYP2	ACYP2	792	74	32	25	236	144	238	231	23	18
17937_chr2_ENSG00000170634_ACYP2	ACYP2	1545	178	100	76	733	381	784	634	52	96
17933_chr2_ENSG00000170634_ACYP2	ACYP2	1190	94	67	35	362	298	272	223	32	41
17934_chr2_ENSG00000170634_ACYP2	ACYP2	854	120	55	54	409	246	300	175	26	47
17931_chr2_ENSG00000170634_ACYP2	ACYP2	2392	247	110	77	925	567	502	677	52	201
23519_chr2_ENSG00000170634_ACYP2	ACYP2	892	87	58	50	383	395	285	201	50	54
17935_chr2_ENSG00000170634_ACYP2	ACYP2	650	54	19	40	207	220	113	132	16	19
23517_chr2_ENSG00000170634_ACYP2	ACYP2	712	94	40	42	382	257	602	320	38	57
1263_chr17_ENSG00000073670_ADAM11	ADAM11	2149	222	87	90	623	542	547	485	45	60
1262_chr17_ENSG00000073670_ADAM11	ADAM11	1573	146	88	52	598	538	627	618	64	94
1257_chr17_ENSG00000073670_ADAM11	ADAM11	1788	192	79	85	788	577	983	449	59	125
1258_chr17_ENSG00000073670_ADAM11	ADAM11	1353	147	82	65	561	253	480	206	24	75
1260_chr17_ENSG00000073670_ADAM11	ADAM11	777	78	35	34	444	228	349	192	12	22
1259_chr17_ENSG00000073670_ADAM11	ADAM11	1229	98	54	52	252	483	220	105	58	25
1254_chr17_ENSG00000073670_ADAM11	ADAM11	1478	136	74	79	537	604	550	671	56	64
1256_chr17_ENSG00000073670_ADAM11	ADAM11	1196	142	86	39	549	470	189	504	39	60
1261_chr17_ENSG00000073670_ADAM11	ADAM11	773	79	46	44	438	329	137	233	11	53
1255_chr17_ENSG00000073670_ADAM11	ADAM11	700	120	81	50	603	249	152	332	11	60
2609_chr8_ENSG00000104755_ADAM2	ADAM2	547	57	20	29	190	88	272	123	16	65
2606_chr8_ENSG00000104755_ADAM2	ADAM2	801	64	21	27	154	286	27	89	16	24
2604_chr8_ENSG00000104755_ADAM2	ADAM2	497	95	45	31	305	269	88	286	24	44
2602_chr8_ENSG00000104755_ADAM2	ADAM2	78	15	4	6	59	23	52	44	1	18
2603_chr8_ENSG00000104755_ADAM2	ADAM2	499	38	28	21	135	194	100	180	14	24
2607_chr8_ENSG00000104755_ADAM2	ADAM2	168	25	12	13	33	17	182	61	5	13
2608_chr8_ENSG00000104755_ADAM2	ADAM2	172	22	18	9	57	26	33	65	11	5
2605_chr8_ENSG00000104755_ADAM2	ADAM2	42	1	3	2	16	2	0	0	6	2
2600_chr8_ENSG00000104755_ADAM2	ADAM2	72	3	14	1	51	15	5	44	1	1
2601_chr8_ENSG00000104755_ADAM2	ADAM2	56	35	12	8	139	47	97	50	4	5
11818_chr8_ENSG00000042980_ADAM28	ADAM28	1200	112	60	42	437	183	99	253	15	58
11815_chr8_ENSG00000042980_ADAM28	ADAM28	1104	137	73	74	524	294	743	445	27	39
11819_chr8_ENSG00000042980_ADAM28	ADAM28	1817	208	91	62	813	300	554	228	47	66
11820_chr8_ENSG00000042980_ADAM28	ADAM28	1711	234	121	95	930	440	835	741	79	150
11813_chr8_ENSG00000042980_ADAM28	ADAM28	296	32	15	14	80	34	8	89	9	1
11811_chr8_ENSG00000042980_ADAM28	ADAM28	339	40	35	8	154	123	30	42	8	26
11814_chr8_ENSG00000042980_ADAM28	ADAM28	2655	304	191	156	1394	581	1044	1049	118	183
11817_chr8_ENSG00000042980_ADAM28	ADAM28	736	78	43	38	412	218	439	228	31	66
11816_chr8_ENSG00000042980_ADAM28	ADAM28	1017	113	86	45	546	216	370	393	54	53
11812_chr8_ENSG00000042980_ADAM28	ADAM28	59	13	8	4	91	37	29	111	13	7
4465_chr8_ENSG00000134028_ADAMDEC1	ADAMDEC1	619	75	48	26	209	171	296	373	15	40
4472_chr8_ENSG00000134028_ADAMDEC1	ADAMDEC1	1111	113	72	92	558	238	478	281	32	41
4464_chr8_ENSG00000134028_ADAMDEC1	ADAMDEC1	1352	174	63	50	519	317	312	190	41	83
4467_chr8_ENSG00000134028_ADAMDEC1	ADAMDEC1	1569	181	84	77	584	483	660	539	21	100
4468_chr8_ENSG00000134028_ADAMDEC1	ADAMDEC1	295	44	22	16	197	76	160	82	15	15
4466_chr8_ENSG00000134028_ADAMDEC1	ADAMDEC1	1260	168	98	65	618	213	1164	284	46	82
4469_chr8_ENSG00000134028_ADAMDEC1	ADAMDEC1	254	16	10	4	44	75	9	42	3	3
4471_chr8_ENSG00000134028_ADAMDEC1	ADAMDEC1	1099	121	65	67	710	347	569	641	48	111
4463_chr8_ENSG00000134028_ADAMDEC1	ADAMDEC1	828	73	47	32	223	234	463	171	8	45
4470_chr8_ENSG00000134028_ADAMDEC1	ADAMDEC1	115	21	28	7	128	130	63	322	7	24
18111_chr17_ENSG00000184060_ADAP2	ADAP2	1775	197	109	82	900	592	467	441	45	111
18117_chr17_ENSG00000184060_ADAP2	ADAP2	874	87	46	46	356	233	87	354	19	64
18115_chr17_ENSG00000184060_ADAP2	ADAP2	1189	140	82	59	505	252	585	513	42	76
18116_chr17_ENSG00000184060_ADAP2	ADAP2	544	55	36	13	204	159	13	90	18	44
18118_chr17_ENSG00000184060_ADAP2	ADAP2	725	76	20	36	100	148	346	254	18	36
18114_chr17_ENSG00000184060_ADAP2	ADAP2	482	31	26	10	130	129	81	183	7	14
18119_chr17_ENSG00000184060_ADAP2	ADAP2	1124	145	89	61	635	254	696	404	24	64
18112_chr17_ENSG00000184060_ADAP2	ADAP2	691	43	27	22	228	195	225	163	18	19
18120_chr17_ENSG00000184060_ADAP2	ADAP2	1135	119	80	45	552	379	746	283	42	94
18113_chr17_ENSG00000184060_ADAP2	ADAP2	721	108	41	35	377	280	212	342	21	47
8608_chr6_ENSG00000189007_ADAT2	ADAT2	1609	151	115	78	618	334	760	804	69	95
8604_chr6_ENSG00000189007_ADAT2	ADAT2	875	136	79	50	514	221	599	164	13	35
8609_chr6_ENSG00000189007_ADAT2	ADAT2	1618	145	77	70	768	406	370	378	21	106
8607_chr6_ENSG00000189007_ADAT2	ADAT2	223	25	28	10	144	105	115	31	2	12
8605_chr6_ENSG00000189007_ADAT2	ADAT2	1000	97	65	52	357	267	633	238	19	61
8603_chr6_ENSG00000189007_ADAT2	ADAT2	562	79	31	30	317	119	149	258	29	61
8610_chr6_ENSG00000189007_ADAT2	ADAT2	1548	188	146	77	1045	490	537	927	90	125
8611_chr6_ENSG00000189007_ADAT2	ADAT2	488	63	41	22	247	153	199	252	13	25
8606_chr6_ENSG00000189007_ADAT2	ADAT2	584	64	20	19	231	128	251	40	19	33
11336_chr14_ENSG00000063761_ADCK1	ADCK1	2496	308	196	152	1418	657	1159	1080	85	201
11329_chr14_ENSG00000063761_ADCK1	ADCK1	2733	341	195	161	1362	795	1789	981	79	186
11328_chr14_ENSG00000063761_ADCK1	ADCK1	2071	235	116	95	1092	584	961	564	73	140
11330_chr14_ENSG00000063761_ADCK1	ADCK1	1612	223	109	98	788	493	465	782	95	111
11334_chr14_ENSG00000063761_ADCK1	ADCK1	769	71	43	51	284	115	248	270	30	41
11331_chr14_ENSG00000063761_ADCK1	ADCK1	2427	250	184	129	1080	537	1027	547	80	131
11333_chr14_ENSG00000063761_ADCK1	ADCK1	704	89	44	29	210	141	297	90	18	23
11332_chr14_ENSG00000063761_ADCK1	ADCK1	1132	175	102	68	777	419	360	412	74	88
11335_chr14_ENSG00000063761_ADCK1	ADCK1	640	96	61	52	469	268	414	131	29	65
11327_chr14_ENSG00000063761_ADCK1	ADCK1	1025	108	53	68	350	317	151	302	20	74
8901_chr8_ENSG00000173137_ADCK5	ADCK5	1367	130	86	59	729	643	312	382	57	72
8897_chr8_ENSG00000173137_ADCK5	ADCK5	1691	174	71	78	873	508	612	338	68	97
8894_chr8_ENSG00000173137_ADCK5	ADCK5	1021	135	54	47	367	282	750	226	25	71
8900_chr8_ENSG00000173137_ADCK5	ADCK5	1750	222	106	65	840	478	592	454	84	73
8896_chr8_ENSG00000173137_ADCK5	ADCK5	1249	149	77	57	612	445	264	545	69	37
8895_chr8_ENSG00000173137_ADCK5	ADCK5	1256	142	70	56	314	351	1052	499	25	49
8892_chr8_ENSG00000173137_ADCK5	ADCK5	712	95	69	28	433	164	176	248	11	42
8898_chr8_ENSG00000173137_ADCK5	ADCK5	750	84	46	41	276	213	533	93	10	37
8893_chr8_ENSG00000173137_ADCK5	ADCK5	58	18	5	10	48	30	37	22	1	5
8899_chr8_ENSG00000173137_ADCK5	ADCK5	259	53	16	10	188	69	245	99	23	22
15108_chr1_ENSG00000143199_ADCY10	ADCY10	1363	103	64	66	372	252	240	303	33	32
15102_chr1_ENSG00000143199_ADCY10	ADCY10	2838	218	120	94	715	769	650	743	94	147
15109_chr1_ENSG00000143199_ADCY10	ADCY10	1657	139	84	67	657	602	641	453	43	115
15105_chr1_ENSG00000143199_ADCY10	ADCY10	66	7	5	5	17	21	3	4	3	2
15104_chr1_ENSG00000143199_ADCY10	ADCY10	1631	151	85	75	572	366	463	284	72	67
15106_chr1_ENSG00000143199_ADCY10	ADCY10	731	58	33	29	208	179	290	154	13	37
15103_chr1_ENSG00000143199_ADCY10	ADCY10	1200	140	73	51	362	288	395	312	19	94
15107_chr1_ENSG00000143199_ADCY10	ADCY10	564	65	30	31	233	228	229	167	33	18
15110_chr1_ENSG00000143199_ADCY10	ADCY10	672	82	62	53	365	252	206	109	25	27
15111_chr1_ENSG00000143199_ADCY10	ADCY10	59	8	2	5	87	28	17	45	1	15
12995_chr6_ENSG00000118492_ADGB	ADGB	816	82	42	44	395	127	154	82	20	55
12992_chr6_ENSG00000118492_ADGB	ADGB	929	99	77	43	581	278	302	299	50	39
12990_chr6_ENSG00000118492_ADGB	ADGB	419	45	28	22	181	133	250	133	3	68
12989_chr6_ENSG00000118492_ADGB	ADGB	482	54	19	18	178	132	254	100	21	48
12988_chr6_ENSG00000118492_ADGB	ADGB	27	6	4	6	32	18	73	57	2	3
12993_chr6_ENSG00000118492_ADGB	ADGB	1296	160	90	76	621	317	371	291	18	71
12994_chr6_ENSG00000118492_ADGB	ADGB	580	80	44	31	235	92	154	78	6	19
12987_chr6_ENSG00000118492_ADGB	ADGB	46	5	5	2	65	20	4	150	1	8
12986_chr6_ENSG00000118492_ADGB	ADGB	208	27	21	16	120	50	9	23	16	9
12991_chr6_ENSG00000118492_ADGB	ADGB	292	36	33	11	262	90	130	157	8	19
3165_chr1_ENSG00000117114_ADGRL2	ADGRL2	1481	160	105	81	677	485	463	518	29	55
3168_chr1_ENSG00000117114_ADGRL2	ADGRL2	1609	173	107	97	809	431	624	524	78	74
3161_chr1_ENSG00000117114_ADGRL2	ADGRL2	1316	187	116	84	685	409	572	438	74	131
3163_chr1_ENSG00000117114_ADGRL2	ADGRL2	1140	164	83	55	494	442	197	464	49	58
20426_chr1_ENSG00000117114_ADGRL2	ADGRL2	1859	201	77	65	559	374	462	371	56	86
3162_chr1_ENSG00000117114_ADGRL2	ADGRL2	2594	290	124	149	1109	714	634	546	54	103
3160_chr1_ENSG00000117114_ADGRL2	ADGRL2	505	79	56	26	253	142	302	38	23	16
20425_chr1_ENSG00000117114_ADGRL2	ADGRL2	319	55	22	22	270	154	14	97	12	27
3166_chr1_ENSG00000117114_ADGRL2	ADGRL2	1500	172	134	83	745	475	497	758	69	109
3167_chr1_ENSG00000117114_ADGRL2	ADGRL2	1271	96	48	59	293	254	273	168	27	60
3164_chr1_ENSG00000117114_ADGRL2	ADGRL2	120	17	4	9	49	49	113	29	5	27
20617_chr4_ENSG00000197894_ADH5	ADH5	1312	157	77	73	526	405	544	599	55	65
17864_chr4_ENSG00000197894_ADH5	ADH5	3019	303	185	147	1360	976	1081	1057	81	166
17866_chr4_ENSG00000197894_ADH5	ADH5	3617	348	145	133	872	793	1412	976	93	143
17865_chr4_ENSG00000197894_ADH5	ADH5	5026	438	271	206	1700	1553	1504	1412	167	318
17871_chr4_ENSG00000197894_ADH5	ADH5	2052	188	114	111	910	740	913	671	95	104
17872_chr4_ENSG00000197894_ADH5	ADH5	2502	232	118	101	677	722	524	282	60	142
17868_chr4_ENSG00000197894_ADH5	ADH5	1740	193	92	84	642	768	678	648	56	47
20616_chr4_ENSG00000197894_ADH5	ADH5	1317	128	96	61	539	328	110	438	59	57
5864_chr8_ENSG00000147576_ADHFE1	ADHFE1	3362	357	176	196	1154	895	657	771	103	138
5862_chr8_ENSG00000147576_ADHFE1	ADHFE1	1007	91	48	39	222	313	395	450	41	47
5856_chr8_ENSG00000147576_ADHFE1	ADHFE1	1585	208	107	75	791	588	842	789	26	79
5861_chr8_ENSG00000147576_ADHFE1	ADHFE1	2467	237	144	104	1126	603	915	1192	55	143
5865_chr8_ENSG00000147576_ADHFE1	ADHFE1	1201	143	99	90	534	386	356	688	40	63
5859_chr8_ENSG00000147576_ADHFE1	ADHFE1	403	63	36	28	363	179	135	219	27	23
5863_chr8_ENSG00000147576_ADHFE1	ADHFE1	597	62	31	26	201	189	100	106	17	22
5858_chr8_ENSG00000147576_ADHFE1	ADHFE1	668	75	37	49	399	286	161	398	33	49
5860_chr8_ENSG00000147576_ADHFE1	ADHFE1	692	97	45	40	387	263	87	178	22	39
5857_chr8_ENSG00000147576_ADHFE1	ADHFE1	13	2	5	10	14	5	12	1	0	1
1447_chr12_ENSG00000006831_ADIPOR2	ADIPOR2	1591	168	87	81	650	386	428	357	12	104
1448_chr12_ENSG00000006831_ADIPOR2	ADIPOR2	833	56	38	41	371	223	240	288	29	56
1450_chr12_ENSG00000006831_ADIPOR2	ADIPOR2	1131	125	55	54	543	250	243	241	30	44
1453_chr12_ENSG00000006831_ADIPOR2	ADIPOR2	581	81	48	59	350	253	669	178	37	108
1445_chr12_ENSG00000006831_ADIPOR2	ADIPOR2	361	56	46	25	253	97	256	110	10	20
1452_chr12_ENSG00000006831_ADIPOR2	ADIPOR2	578	43	14	13	247	198	65	102	13	19
1449_chr12_ENSG00000006831_ADIPOR2	ADIPOR2	448	62	53	30	296	154	304	146	16	37
1446_chr12_ENSG00000006831_ADIPOR2	ADIPOR2	1344	149	82	68	612	252	596	224	22	57
1454_chr12_ENSG00000006831_ADIPOR2	ADIPOR2	162	21	12	5	89	71	137	14	16	4
1451_chr12_ENSG00000006831_ADIPOR2	ADIPOR2	204	9	9	8	35	46	16	140	3	2
3504_chr1_ENSG00000116863_ADPRS	ADPRS	711	63	30	51	213	201	193	192	26	42
3497_chr1_ENSG00000116863_ADPRS	ADPRS	430	34	23	15	177	119	54	272	19	7
3502_chr1_ENSG00000116863_ADPRS	ADPRS	1421	112	80	70	586	450	628	668	49	68
3499_chr1_ENSG00000116863_ADPRS	ADPRS	706	88	33	29	232	194	223	337	32	27
3501_chr1_ENSG00000116863_ADPRS	ADPRS	850	69	44	20	290	232	220	191	24	31
3498_chr1_ENSG00000116863_ADPRS	ADPRS	961	100	64	41	422	254	244	389	22	51
3503_chr1_ENSG00000116863_ADPRS	ADPRS	532	72	62	24	395	243	171	368	49	74
3496_chr1_ENSG00000116863_ADPRS	ADPRS	1168	92	53	42	403	390	414	201	27	67
3495_chr1_ENSG00000116863_ADPRS	ADPRS	555	55	47	36	288	239	421	325	33	40
3500_chr1_ENSG00000116863_ADPRS	ADPRS	685	54	23	40	223	176	301	161	15	41
17970_chr22_ENSG00000239900_ADSL	ADSL	1571	142	70	59	433	366	374	342	48	80
17971_chr22_ENSG00000239900_ADSL	ADSL	1238	146	56	65	578	299	167	276	38	37
17967_chr22_ENSG00000239900_ADSL	ADSL	1859	235	109	85	636	618	1121	683	41	110
17973_chr22_ENSG00000239900_ADSL	ADSL	972	104	48	39	323	269	226	245	23	25
17968_chr22_ENSG00000239900_ADSL	ADSL	930	93	50	55	333	376	458	206	28	75
17969_chr22_ENSG00000239900_ADSL	ADSL	724	79	39	30	301	186	354	117	47	74
17976_chr22_ENSG00000239900_ADSL	ADSL	1081	86	45	42	289	250	139	381	40	32
17974_chr22_ENSG00000239900_ADSL	ADSL	934	66	47	29	285	224	87	139	19	38
17972_chr22_ENSG00000239900_ADSL	ADSL	718	73	45	44	180	191	149	105	16	18
17975_chr22_ENSG00000239900_ADSL	ADSL	989	160	90	60	678	417	355	440	58	60
405_chr1_ENSG00000035687_ADSS2	ADSS2	1810	210	141	86	921	585	687	606	58	156
398_chr1_ENSG00000035687_ADSS2	ADSS2	2412	223	122	118	951	572	460	529	76	89
404_chr1_ENSG00000035687_ADSS2	ADSS2	149	22	3	9	62	15	7	16	3	4
402_chr1_ENSG00000035687_ADSS2	ADSS2	3330	312	164	169	1291	1097	1595	1116	99	169
24470_chr1_ENSG00000035687_ADSS2	ADSS2	796	92	51	23	430	283	213	161	37	50
399_chr1_ENSG00000035687_ADSS2	ADSS2	2868	297	157	147	943	728	1236	764	79	166
400_chr1_ENSG00000035687_ADSS2	ADSS2	1482	112	49	37	264	213	370	291	44	40
401_chr1_ENSG00000035687_ADSS2	ADSS2	713	77	52	34	231	180	501	195	15	31
24471_chr1_ENSG00000035687_ADSS2	ADSS2	478	38	14	25	132	64	110	9	12	16
397_chr1_ENSG00000035687_ADSS2	ADSS2	1591	163	100	71	729	574	504	355	51	89
403_chr1_ENSG00000035687_ADSS2	ADSS2	218	24	19	13	75	101	182	107	21	10
13674_chr7_ENSG00000106624_AEBP1	AEBP1	1642	147	98	68	643	339	651	206	35	80
13667_chr7_ENSG00000106624_AEBP1	AEBP1	2145	218	99	90	747	427	927	686	48	94
13670_chr7_ENSG00000106624_AEBP1	AEBP1	1219	91	52	47	351	293	341	354	27	44
13673_chr7_ENSG00000106624_AEBP1	AEBP1	2600	277	143	103	986	593	1011	153	73	144
13666_chr7_ENSG00000106624_AEBP1	AEBP1	1611	180	82	76	618	381	447	470	54	73
13671_chr7_ENSG00000106624_AEBP1	AEBP1	1214	120	75	41	486	398	437	645	31	58
13665_chr7_ENSG00000106624_AEBP1	AEBP1	1270	164	84	68	539	364	454	582	63	113
13668_chr7_ENSG00000106624_AEBP1	AEBP1	1601	205	135	96	1012	469	642	700	69	116
13672_chr7_ENSG00000106624_AEBP1	AEBP1	1736	205	116	83	852	402	444	604	89	121
13669_chr7_ENSG00000106624_AEBP1	AEBP1	1037	104	60	55	366	207	173	165	28	32
15283_chr6_ENSG00000130396_AFDN	AFDN	892	103	79	62	558	253	354	300	29	73
15288_chr6_ENSG00000130396_AFDN	AFDN	1524	255	132	109	965	287	363	208	45	73
15286_chr6_ENSG00000130396_AFDN	AFDN	2232	260	182	140	1213	635	938	1260	71	104
15291_chr6_ENSG00000130396_AFDN	AFDN	976	147	101	62	847	262	312	219	39	76
15289_chr6_ENSG00000130396_AFDN	AFDN	562	66	36	44	340	134	117	148	23	33
15290_chr6_ENSG00000130396_AFDN	AFDN	1269	153	73	53	569	316	672	536	32	66
15287_chr6_ENSG00000130396_AFDN	AFDN	300	44	30	21	311	111	163	179	5	30
15284_chr6_ENSG00000130396_AFDN	AFDN	2527	347	165	112	1582	498	792	870	97	145
15285_chr6_ENSG00000130396_AFDN	AFDN	865	68	39	35	291	262	62	117	11	38
15282_chr6_ENSG00000130396_AFDN	AFDN	873	133	72	35	618	169	164	109	20	55
23546_chr6_ENSG00000135537_AFG1L	AFG1L	322	51	30	25	223	175	371	81	22	51
23547_chr6_ENSG00000135537_AFG1L	AFG1L	1086	150	80	71	633	426	457	592	56	108
4348_chr6_ENSG00000135537_AFG1L	AFG1L	1347	146	86	46	512	302	365	443	62	62
4355_chr6_ENSG00000135537_AFG1L	AFG1L	1870	219	133	98	920	481	290	765	67	89
4350_chr6_ENSG00000135537_AFG1L	AFG1L	1914	227	115	87	890	480	595	584	53	94
23549_chr6_ENSG00000135537_AFG1L	AFG1L	1232	158	111	62	683	458	412	519	54	122
4352_chr6_ENSG00000135537_AFG1L	AFG1L	1221	88	57	36	425	150	337	154	17	29
4354_chr6_ENSG00000135537_AFG1L	AFG1L	4363	593	277	217	2593	1234	1354	1174	132	335
4351_chr6_ENSG00000135537_AFG1L	AFG1L	1722	194	108	83	820	527	1382	331	62	101
4347_chr6_ENSG00000135537_AFG1L	AFG1L	790	74	37	46	376	114	117	218	23	42
4349_chr6_ENSG00000135537_AFG1L	AFG1L	1109	121	78	49	435	285	473	271	24	25
4353_chr6_ENSG00000135537_AFG1L	AFG1L	154	18	10	9	103	25	28	188	0	6
23548_chr6_ENSG00000135537_AFG1L	AFG1L	0	4	3	1	6	0	0	0	0	0
5435_chr18_ENSG00000141385_AFG3L2	AFG3L2	151	17	6	7	21	61	159	120	3	10
5437_chr18_ENSG00000141385_AFG3L2	AFG3L2	1980	159	71	61	342	446	499	536	36	48
5439_chr18_ENSG00000141385_AFG3L2	AFG3L2	2939	213	116	124	650	718	829	779	68	101
5438_chr18_ENSG00000141385_AFG3L2	AFG3L2	3699	290	143	105	727	1034	649	622	79	109
20216_chr18_ENSG00000141385_AFG3L2	AFG3L2	308	21	22	8	52	114	362	47	18	27
5436_chr18_ENSG00000141385_AFG3L2	AFG3L2	1207	87	40	34	186	343	205	417	39	61
5434_chr18_ENSG00000141385_AFG3L2	AFG3L2	223	20	13	7	46	72	59	40	3	6
5440_chr18_ENSG00000141385_AFG3L2	AFG3L2	1069	133	42	53	385	428	459	94	32	59
5433_chr18_ENSG00000141385_AFG3L2	AFG3L2	1558	127	58	56	316	587	483	432	67	48
5432_chr18_ENSG00000141385_AFG3L2	AFG3L2	120	8	8	4	45	46	10	20	1	7
16580_chr7_ENSG00000146856_AGBL3	AGBL3	655	62	34	14	315	160	46	41	6	9
16582_chr7_ENSG00000146856_AGBL3	AGBL3	791	100	75	32	420	214	249	202	26	49
16577_chr7_ENSG00000146856_AGBL3	AGBL3	997	135	85	48	409	279	207	335	31	99
16576_chr7_ENSG00000146856_AGBL3	AGBL3	371	16	28	12	82	46	56	87	5	28
16581_chr7_ENSG00000146856_AGBL3	AGBL3	448	37	16	15	104	260	193	54	8	31
16578_chr7_ENSG00000146856_AGBL3	AGBL3	995	103	82	63	613	280	511	261	46	69
16579_chr7_ENSG00000146856_AGBL3	AGBL3	789	90	58	28	572	190	571	156	40	65
16583_chr7_ENSG00000146856_AGBL3	AGBL3	286	27	10	11	79	73	6	9	9	16
16584_chr7_ENSG00000146856_AGBL3	AGBL3	252	38	20	20	162	84	102	275	22	13
16585_chr7_ENSG00000146856_AGBL3	AGBL3	416	40	31	24	169	130	135	139	2	10
17284_chr2_ENSG00000173744_AGFG1	AGFG1	1134	151	85	49	646	296	293	420	31	56
17280_chr2_ENSG00000173744_AGFG1	AGFG1	1273	147	95	68	829	403	416	538	32	74
17286_chr2_ENSG00000173744_AGFG1	AGFG1	108	17	14	7	80	41	15	9	4	13
17285_chr2_ENSG00000173744_AGFG1	AGFG1	497	43	29	35	177	115	25	145	3	15
17283_chr2_ENSG00000173744_AGFG1	AGFG1	502	56	34	18	261	176	114	252	6	13
17282_chr2_ENSG00000173744_AGFG1	AGFG1	172	24	10	10	74	73	101	43	7	29
17281_chr2_ENSG00000173744_AGFG1	AGFG1	22	9	0	6	14	18	44	55	2	4
11291_chr7_ENSG00000006530_AGK	AGK	1872	173	103	77	796	341	419	128	46	81
11294_chr7_ENSG00000006530_AGK	AGK	977	102	56	26	473	144	214	273	19	69
11295_chr7_ENSG00000006530_AGK	AGK	1973	227	87	87	704	373	530	255	36	67
11289_chr7_ENSG00000006530_AGK	AGK	993	121	75	39	409	196	240	263	30	61
11288_chr7_ENSG00000006530_AGK	AGK	150	15	9	10	141	90	10	46	7	21
11296_chr7_ENSG00000006530_AGK	AGK	527	43	36	27	256	132	171	338	15	40
11293_chr7_ENSG00000006530_AGK	AGK	1026	112	74	44	461	270	73	328	34	60
11287_chr7_ENSG00000006530_AGK	AGK	100	58	25	32	198	49	105	185	1	12
11290_chr7_ENSG00000006530_AGK	AGK	247	46	32	11	175	172	297	129	4	15
11292_chr7_ENSG00000006530_AGK	AGK	89	18	8	12	51	61	62	31	4	20
2388_chr1_ENSG00000116771_AGMAT	AGMAT	1742	152	95	69	672	499	429	529	44	69
2391_chr1_ENSG00000116771_AGMAT	AGMAT	1883	152	77	81	628	490	356	382	58	90
2386_chr1_ENSG00000116771_AGMAT	AGMAT	1714	256	99	100	775	677	586	431	67	87
2390_chr1_ENSG00000116771_AGMAT	AGMAT	842	138	91	42	487	266	171	304	32	52
2393_chr1_ENSG00000116771_AGMAT	AGMAT	274	40	23	17	94	66	95	45	4	0
2387_chr1_ENSG00000116771_AGMAT	AGMAT	272	23	15	20	101	63	79	28	2	35
2392_chr1_ENSG00000116771_AGMAT	AGMAT	656	94	37	27	362	181	439	119	10	26
2394_chr1_ENSG00000116771_AGMAT	AGMAT	383	96	44	43	334	121	261	127	13	27
2389_chr1_ENSG00000116771_AGMAT	AGMAT	460	56	15	17	164	58	383	82	20	23
2395_chr1_ENSG00000116771_AGMAT	AGMAT	118	13	5	13	54	51	14	23	7	6
10945_chr6_ENSG00000026652_AGPAT4	AGPAT4	1613	176	86	76	716	340	578	446	65	59
10943_chr6_ENSG00000026652_AGPAT4	AGPAT4	1376	175	116	78	947	580	647	528	27	84
10944_chr6_ENSG00000026652_AGPAT4	AGPAT4	1242	170	82	72	641	382	568	423	31	50
10938_chr6_ENSG00000026652_AGPAT4	AGPAT4	1271	163	67	61	556	201	264	357	39	41
10942_chr6_ENSG00000026652_AGPAT4	AGPAT4	1364	185	113	72	742	438	661	200	45	110
10941_chr6_ENSG00000026652_AGPAT4	AGPAT4	922	103	89	36	702	258	476	369	33	76
10939_chr6_ENSG00000026652_AGPAT4	AGPAT4	1066	162	86	69	569	290	422	343	44	55
10940_chr6_ENSG00000026652_AGPAT4	AGPAT4	868	106	62	54	570	298	227	133	35	28
10946_chr6_ENSG00000026652_AGPAT4	AGPAT4	490	50	40	24	265	195	156	187	5	35
10947_chr6_ENSG00000026652_AGPAT4	AGPAT4	20	4	8	2	43	46	3	91	0	6
15940_chr8_ENSG00000155189_AGPAT5	AGPAT5	1323	209	73	68	567	327	514	581	64	108
15938_chr8_ENSG00000155189_AGPAT5	AGPAT5	515	56	43	36	165	104	341	29	14	43
15937_chr8_ENSG00000155189_AGPAT5	AGPAT5	1128	164	82	74	676	408	384	427	63	63
15941_chr8_ENSG00000155189_AGPAT5	AGPAT5	940	77	49	34	279	197	173	85	19	34
15936_chr8_ENSG00000155189_AGPAT5	AGPAT5	1242	156	102	57	583	513	404	689	33	79
15939_chr8_ENSG00000155189_AGPAT5	AGPAT5	38	2	2	1	5	40	4	48	1	2
522_chr2_ENSG00000018510_AGPS	AGPS	473	34	17	16	101	133	23	135	6	2
21697_chr2_ENSG00000018510_AGPS	AGPS	473	53	41	28	229	121	178	151	1	39
515_chr2_ENSG00000018510_AGPS	AGPS	359	67	21	16	224	95	10	8	4	10
519_chr2_ENSG00000018510_AGPS	AGPS	843	87	67	35	461	306	434	368	29	102
521_chr2_ENSG00000018510_AGPS	AGPS	434	42	30	30	242	103	19	169	10	16
514_chr2_ENSG00000018510_AGPS	AGPS	2603	294	104	130	469	406	453	300	53	114
517_chr2_ENSG00000018510_AGPS	AGPS	389	35	31	18	191	88	29	123	15	58
21699_chr2_ENSG00000018510_AGPS	AGPS	793	110	57	43	312	345	371	393	23	61
520_chr2_ENSG00000018510_AGPS	AGPS	374	29	17	20	161	67	18	203	3	16
518_chr2_ENSG00000018510_AGPS	AGPS	439	43	14	17	171	97	55	84	8	11
516_chr2_ENSG00000018510_AGPS	AGPS	136	6	4	5	35	25	24	7	0	1
21700_chr2_ENSG00000018510_AGPS	AGPS	247	32	28	16	211	54	204	128	8	15
21698_chr2_ENSG00000018510_AGPS	AGPS	22	0	0	0	0	0	0	0	0	0
3381_chr7_ENSG00000106541_AGR2	AGR2	2821	378	232	173	1685	813	1199	1117	97	137
3380_chr7_ENSG00000106541_AGR2	AGR2	2552	299	145	126	986	602	1013	757	75	148
3383_chr7_ENSG00000106541_AGR2	AGR2	1174	112	75	26	508	305	419	211	13	57
3386_chr7_ENSG00000106541_AGR2	AGR2	1932	246	123	108	988	538	748	529	62	139
21309_chr7_ENSG00000106541_AGR2	AGR2	1167	175	93	59	839	388	219	323	55	99
3382_chr7_ENSG00000106541_AGR2	AGR2	844	47	23	20	57	618	261	318	20	28
3384_chr7_ENSG00000106541_AGR2	AGR2	265	44	35	12	162	89	143	73	14	10
3379_chr7_ENSG00000106541_AGR2	AGR2	500	73	28	32	255	188	526	223	29	37
3385_chr7_ENSG00000106541_AGR2	AGR2	209	19	21	11	125	24	5	109	5	13
21310_chr7_ENSG00000106541_AGR2	AGR2	135	22	8	6	73	39	32	3	4	3
9760_chr7_ENSG00000173467_AGR3	AGR3	1632	147	91	82	790	596	758	474	88	77
9758_chr7_ENSG00000173467_AGR3	AGR3	1111	137	118	73	658	199	418	511	41	39
9763_chr7_ENSG00000173467_AGR3	AGR3	485	63	25	25	249	83	82	115	7	5
9759_chr7_ENSG00000173467_AGR3	AGR3	1149	131	126	79	715	413	360	476	43	111
9756_chr7_ENSG00000173467_AGR3	AGR3	562	59	26	26	232	87	96	52	6	28
22292_chr7_ENSG00000173467_AGR3	AGR3	1078	155	87	63	651	306	471	338	36	58
9757_chr7_ENSG00000173467_AGR3	AGR3	355	63	44	18	290	139	312	317	3	30
22293_chr7_ENSG00000173467_AGR3	AGR3	38	4	8	4	34	8	28	32	2	1
22294_chr7_ENSG00000173467_AGR3	AGR3	179	16	14	12	75	45	18	50	9	2
22295_chr7_ENSG00000173467_AGR3	AGR3	301	13	14	8	55	26	112	10	0	2
5526_chr9_ENSG00000135049_AGTPBP1	AGTPBP1	385	52	21	28	229	163	112	29	10	59
5529_chr9_ENSG00000135049_AGTPBP1	AGTPBP1	549	46	41	38	276	241	382	347	28	42
5527_chr9_ENSG00000135049_AGTPBP1	AGTPBP1	670	56	70	47	301	183	268	477	32	46
5531_chr9_ENSG00000135049_AGTPBP1	AGTPBP1	714	100	49	39	472	260	594	55	14	63
5535_chr9_ENSG00000135049_AGTPBP1	AGTPBP1	576	56	45	11	338	106	245	94	8	32
5533_chr9_ENSG00000135049_AGTPBP1	AGTPBP1	697	83	63	49	346	189	288	389	29	80
5528_chr9_ENSG00000135049_AGTPBP1	AGTPBP1	323	51	35	18	171	85	81	105	20	4
5530_chr9_ENSG00000135049_AGTPBP1	AGTPBP1	81	6	3	1	55	9	3	0	0	1
5532_chr9_ENSG00000135049_AGTPBP1	AGTPBP1	96	16	13	7	83	26	35	3	6	1
5534_chr9_ENSG00000135049_AGTPBP1	AGTPBP1	5	5	3	1	6	3	0	1	0	0
8289_chr2_ENSG00000172482_AGXT	AGXT	681	99	56	52	441	231	167	308	20	74
8286_chr2_ENSG00000172482_AGXT	AGXT	3069	377	234	139	1472	899	670	1292	55	155
8287_chr2_ENSG00000172482_AGXT	AGXT	1220	158	109	94	823	483	265	436	60	87
8292_chr2_ENSG00000172482_AGXT	AGXT	1293	150	105	72	716	402	463	949	40	67
8290_chr2_ENSG00000172482_AGXT	AGXT	881	93	55	41	435	123	191	184	21	31
8294_chr2_ENSG00000172482_AGXT	AGXT	1866	224	113	116	971	398	765	480	69	114
8293_chr2_ENSG00000172482_AGXT	AGXT	716	64	30	29	408	164	336	117	21	35
8285_chr2_ENSG00000172482_AGXT	AGXT	1972	285	165	105	1188	719	1308	1129	84	189
8288_chr2_ENSG00000172482_AGXT	AGXT	882	112	72	46	482	301	209	297	44	56
8291_chr2_ENSG00000172482_AGXT	AGXT	1172	128	54	73	616	280	155	214	45	48
2893_chr5_ENSG00000113492_AGXT2	AGXT2	1073	122	45	47	429	308	293	204	37	30
2896_chr5_ENSG00000113492_AGXT2	AGXT2	2142	266	130	99	901	520	1089	800	48	97
2892_chr5_ENSG00000113492_AGXT2	AGXT2	1468	135	49	50	495	273	461	159	19	71
2899_chr5_ENSG00000113492_AGXT2	AGXT2	1290	141	89	80	673	292	184	440	36	32
2894_chr5_ENSG00000113492_AGXT2	AGXT2	1135	129	89	61	758	393	814	554	27	63
2891_chr5_ENSG00000113492_AGXT2	AGXT2	952	141	81	70	696	393	567	542	46	158
2890_chr5_ENSG00000113492_AGXT2	AGXT2	1317	213	107	79	784	445	471	659	45	125
2898_chr5_ENSG00000113492_AGXT2	AGXT2	999	129	89	41	489	358	528	287	22	27
2895_chr5_ENSG00000113492_AGXT2	AGXT2	1424	151	55	59	462	259	207	141	19	64
2897_chr5_ENSG00000113492_AGXT2	AGXT2	923	68	35	34	357	190	196	310	25	57
7066_chr1_ENSG00000168710_AHCYL1	AHCYL1	543	50	36	44	305	203	132	194	57	17
7062_chr1_ENSG00000168710_AHCYL1	AHCYL1	1072	134	40	43	308	228	347	256	30	16
7064_chr1_ENSG00000168710_AHCYL1	AHCYL1	989	180	98	70	664	513	572	411	33	122
7069_chr1_ENSG00000168710_AHCYL1	AHCYL1	1751	214	112	92	700	375	426	481	35	69
7065_chr1_ENSG00000168710_AHCYL1	AHCYL1	1092	118	58	32	374	392	463	272	30	48
7063_chr1_ENSG00000168710_AHCYL1	AHCYL1	650	40	55	25	290	204	266	486	12	37
7067_chr1_ENSG00000168710_AHCYL1	AHCYL1	861	130	78	60	462	290	263	412	53	102
7060_chr1_ENSG00000168710_AHCYL1	AHCYL1	1169	151	130	89	735	561	893	677	51	127
7068_chr1_ENSG00000168710_AHCYL1	AHCYL1	604	69	46	36	256	196	315	157	26	26
7061_chr1_ENSG00000168710_AHCYL1	AHCYL1	190	26	18	9	171	65	344	179	11	27
16073_chrX_ENSG00000156709_AIFM1	AIFM1	369	28	13	19	172	121	96	49	9	8
16079_chrX_ENSG00000156709_AIFM1	AIFM1	2051	251	147	93	972	603	943	627	63	154
16080_chrX_ENSG00000156709_AIFM1	AIFM1	1733	136	81	64	390	294	167	474	43	106
16077_chrX_ENSG00000156709_AIFM1	AIFM1	746	95	40	34	334	152	269	169	31	35
16074_chrX_ENSG00000156709_AIFM1	AIFM1	1322	151	73	64	660	456	578	430	75	89
16072_chrX_ENSG00000156709_AIFM1	AIFM1	871	74	34	35	207	206	348	373	13	30
16071_chrX_ENSG00000156709_AIFM1	AIFM1	1145	113	67	38	470	148	182	247	73	41
16075_chrX_ENSG00000156709_AIFM1	AIFM1	1143	132	66	52	605	354	203	360	25	48
16076_chrX_ENSG00000156709_AIFM1	AIFM1	169	15	19	6	95	68	79	6	14	21
16078_chrX_ENSG00000156709_AIFM1	AIFM1	186	58	20	20	241	63	516	210	23	33
601_chr10_ENSG00000042286_AIFM2	AIFM2	1023	144	106	67	634	327	617	453	36	43
604_chr10_ENSG00000042286_AIFM2	AIFM2	1045	158	88	66	713	319	498	297	81	44
598_chr10_ENSG00000042286_AIFM2	AIFM2	1885	229	118	102	1070	562	814	1043	104	143
602_chr10_ENSG00000042286_AIFM2	AIFM2	800	75	45	44	352	192	90	170	23	30
599_chr10_ENSG00000042286_AIFM2	AIFM2	1686	213	97	95	801	485	440	691	74	73
596_chr10_ENSG00000042286_AIFM2	AIFM2	1514	127	98	69	745	438	620	629	56	106
597_chr10_ENSG00000042286_AIFM2	AIFM2	532	84	53	30	328	197	313	366	44	55
600_chr10_ENSG00000042286_AIFM2	AIFM2	475	52	25	19	189	114	109	10	27	24
603_chr10_ENSG00000042286_AIFM2	AIFM2	1521	133	92	74	671	402	322	908	42	80
8669_chr22_ENSG00000183773_AIFM3	AIFM3	2668	308	166	139	1019	681	1066	734	122	126
8666_chr22_ENSG00000183773_AIFM3	AIFM3	1558	221	109	85	587	455	627	241	45	101
8660_chr22_ENSG00000183773_AIFM3	AIFM3	2219	302	152	114	1061	718	559	641	81	162
8665_chr22_ENSG00000183773_AIFM3	AIFM3	507	57	30	27	253	173	113	146	26	28
8662_chr22_ENSG00000183773_AIFM3	AIFM3	1308	124	80	54	442	296	396	207	29	52
8668_chr22_ENSG00000183773_AIFM3	AIFM3	382	30	13	17	81	204	77	181	26	21
8664_chr22_ENSG00000183773_AIFM3	AIFM3	522	56	38	19	139	182	46	198	18	33
8663_chr22_ENSG00000183773_AIFM3	AIFM3	1536	115	73	58	404	351	393	298	28	80
8667_chr22_ENSG00000183773_AIFM3	AIFM3	313	39	29	12	179	79	178	335	10	35
8661_chr22_ENSG00000183773_AIFM3	AIFM3	602	95	42	39	333	381	549	565	20	41
15804_chr1_ENSG00000163568_AIM2	AIM2	2090	159	77	74	510	550	459	698	30	64
15802_chr1_ENSG00000163568_AIM2	AIM2	1821	182	98	91	816	523	692	257	27	147
21689_chr1_ENSG00000004455_AK2	AK2	1058	100	42	38	422	393	446	424	18	62
21684_chr1_ENSG00000004455_AK2	AK2	1146	128	46	65	364	351	221	290	50	75
21683_chr1_ENSG00000004455_AK2	AK2	1025	84	37	22	344	270	303	102	24	29
21688_chr1_ENSG00000004455_AK2	AK2	2018	162	84	65	539	488	359	334	53	79
21685_chr1_ENSG00000004455_AK2	AK2	1585	155	73	73	417	506	829	301	80	160
21681_chr1_ENSG00000004455_AK2	AK2	584	46	29	19	232	172	77	46	21	24
21682_chr1_ENSG00000004455_AK2	AK2	1795	237	149	113	988	644	505	476	49	146
21686_chr1_ENSG00000004455_AK2	AK2	999	98	48	33	471	382	604	268	30	53
21690_chr1_ENSG00000004455_AK2	AK2	406	43	25	23	204	180	322	123	11	57
21687_chr1_ENSG00000004455_AK2	AK2	164	4	14	4	27	58	7	115	1	9
24667_chr9_ENSG00000147853_AK3	AK3	322	25	16	9	124	78	18	119	3	11
6990_chr9_ENSG00000147853_AK3	AK3	1233	175	101	56	805	393	643	699	50	58
6991_chr9_ENSG00000147853_AK3	AK3	4440	528	338	193	2115	1423	1901	1206	144	278
6989_chr9_ENSG00000147853_AK3	AK3	2330	277	193	111	1362	709	825	808	100	214
6996_chr9_ENSG00000147853_AK3	AK3	1413	169	98	56	565	331	484	556	50	50
6997_chr9_ENSG00000147853_AK3	AK3	367	26	19	10	115	124	100	219	12	31
6995_chr9_ENSG00000147853_AK3	AK3	395	52	45	42	300	123	32	29	26	24
20661_chr5_ENSG00000085231_AK6	AK6	386	35	11	16	84	71	56	281	5	7
20662_chr5_ENSG00000085231_AK6	AK6	72	9	0	6	4	1	3	0	2	1
16368_chr6_ENSG00000155085_AK9	AK9	486	56	50	24	252	152	385	129	30	36
16370_chr6_ENSG00000155085_AK9	AK9	702	106	37	24	281	192	213	219	32	38
16364_chr6_ENSG00000155085_AK9	AK9	639	65	46	35	273	159	233	214	16	19
16363_chr6_ENSG00000155085_AK9	AK9	1038	155	90	61	620	270	551	388	41	62
16366_chr6_ENSG00000155085_AK9	AK9	344	52	32	27	197	105	187	200	25	16
16367_chr6_ENSG00000155085_AK9	AK9	399	29	18	4	97	52	15	87	4	15
16369_chr6_ENSG00000155085_AK9	AK9	474	77	41	40	361	164	171	305	46	48
16371_chr6_ENSG00000155085_AK9	AK9	258	25	3	11	108	86	21	3	10	8
16362_chr6_ENSG00000155085_AK9	AK9	118	20	12	9	167	66	108	148	1	5
16365_chr6_ENSG00000155085_AK9	AK9	84	8	3	4	28	5	51	0	4	0
13194_chr17_ENSG00000121057_AKAP1	AKAP1	1219	145	81	52	492	313	424	270	51	95
13201_chr17_ENSG00000121057_AKAP1	AKAP1	1244	128	66	52	640	430	627	252	58	95
13202_chr17_ENSG00000121057_AKAP1	AKAP1	1345	121	55	38	369	336	321	417	44	43
13195_chr17_ENSG00000121057_AKAP1	AKAP1	509	45	49	26	228	102	396	208	23	41
13196_chr17_ENSG00000121057_AKAP1	AKAP1	386	57	31	37	300	129	55	86	22	27
13197_chr17_ENSG00000121057_AKAP1	AKAP1	564	80	34	37	159	167	322	231	42	56
13199_chr17_ENSG00000121057_AKAP1	AKAP1	774	71	48	57	377	211	299	186	34	64
13198_chr17_ENSG00000121057_AKAP1	AKAP1	1200	114	82	60	516	382	375	378	35	41
13200_chr17_ENSG00000121057_AKAP1	AKAP1	1401	144	102	59	489	314	144	480	32	40
13193_chr17_ENSG00000121057_AKAP1	AKAP1	239	33	30	20	157	159	267	85	17	22
12533_chr17_ENSG00000108599_AKAP10	AKAP10	2070	231	124	115	996	517	547	744	64	64
12527_chr17_ENSG00000108599_AKAP10	AKAP10	1618	114	49	59	331	438	701	155	29	41
12526_chr17_ENSG00000108599_AKAP10	AKAP10	1283	137	116	67	755	518	918	750	65	111
12531_chr17_ENSG00000108599_AKAP10	AKAP10	534	63	31	18	269	185	172	168	12	14
12525_chr17_ENSG00000108599_AKAP10	AKAP10	1005	120	83	71	699	348	293	358	49	83
12528_chr17_ENSG00000108599_AKAP10	AKAP10	273	47	30	17	215	78	113	32	17	15
12524_chr17_ENSG00000108599_AKAP10	AKAP10	286	47	41	15	237	139	135	1034	18	15
12530_chr17_ENSG00000108599_AKAP10	AKAP10	361	33	19	13	127	69	42	82	14	25
12529_chr17_ENSG00000108599_AKAP10	AKAP10	238	42	25	15	132	93	58	110	3	18
12532_chr17_ENSG00000108599_AKAP10	AKAP10	349	41	18	25	191	116	109	139	2	47
2807_chr19_ENSG00000105127_AKAP8	AKAP8	1431	107	84	59	422	430	379	604	44	50
2800_chr19_ENSG00000105127_AKAP8	AKAP8	714	90	45	43	529	168	409	413	31	40
2804_chr19_ENSG00000105127_AKAP8	AKAP8	819	105	56	39	450	210	98	571	25	48
2803_chr19_ENSG00000105127_AKAP8	AKAP8	1547	125	56	66	410	451	370	298	37	78
2805_chr19_ENSG00000105127_AKAP8	AKAP8	1404	153	67	66	649	355	934	424	54	106
2798_chr19_ENSG00000105127_AKAP8	AKAP8	1848	257	154	105	1056	579	731	757	61	108
2799_chr19_ENSG00000105127_AKAP8	AKAP8	1461	139	67	66	432	380	143	161	42	55
2806_chr19_ENSG00000105127_AKAP8	AKAP8	1491	223	94	78	692	444	714	526	58	87
2802_chr19_ENSG00000105127_AKAP8	AKAP8	694	93	48	47	537	240	449	232	41	63
2801_chr19_ENSG00000105127_AKAP8	AKAP8	287	46	21	18	262	81	263	259	11	31
122_chr19_ENSG00000011243_AKAP8L	AKAP8L	701	109	51	48	473	227	423	309	16	70
124_chr19_ENSG00000011243_AKAP8L	AKAP8L	1453	161	58	57	578	238	541	305	38	63
125_chr19_ENSG00000011243_AKAP8L	AKAP8L	461	45	29	16	250	152	165	241	5	44
116_chr19_ENSG00000011243_AKAP8L	AKAP8L	1015	124	69	72	696	276	380	426	39	51
118_chr19_ENSG00000011243_AKAP8L	AKAP8L	778	93	43	28	306	280	292	404	16	51
123_chr19_ENSG00000011243_AKAP8L	AKAP8L	690	86	48	20	519	212	133	132	11	23
121_chr19_ENSG00000011243_AKAP8L	AKAP8L	809	73	56	41	404	375	180	140	25	22
119_chr19_ENSG00000011243_AKAP8L	AKAP8L	1018	109	40	30	384	245	174	314	34	19
117_chr19_ENSG00000011243_AKAP8L	AKAP8L	191	22	14	11	73	88	23	62	13	14
120_chr19_ENSG00000011243_AKAP8L	AKAP8L	85	16	20	5	81	90	68	56	4	4
421_chr7_ENSG00000085662_AKR1B1	AKR1B1	2615	235	126	68	699	1075	1346	996	79	171
429_chr7_ENSG00000085662_AKR1B1	AKR1B1	1999	180	134	95	964	520	757	491	82	163
428_chr7_ENSG00000085662_AKR1B1	AKR1B1	1088	62	26	28	42	354	533	246	20	45
22082_chr7_ENSG00000085662_AKR1B1	AKR1B1	1295	77	43	47	235	374	391	232	30	21
427_chr7_ENSG00000085662_AKR1B1	AKR1B1	1523	123	41	41	399	446	125	399	21	62
423_chr7_ENSG00000085662_AKR1B1	AKR1B1	963	135	98	50	488	377	527	510	23	32
22083_chr7_ENSG00000085662_AKR1B1	AKR1B1	897	116	79	60	555	294	258	446	35	103
426_chr7_ENSG00000085662_AKR1B1	AKR1B1	354	35	19	17	165	209	123	227	13	23
424_chr7_ENSG00000085662_AKR1B1	AKR1B1	629	83	43	29	281	270	189	264	60	52
425_chr7_ENSG00000085662_AKR1B1	AKR1B1	1390	134	62	56	476	468	175	497	48	84
8336_chr10_ENSG00000198610_AKR1C4	AKR1C4	2101	268	152	103	1133	569	686	585	87	75
8333_chr10_ENSG00000198610_AKR1C4	AKR1C4	1141	236	142	89	950	448	844	679	82	104
8332_chr10_ENSG00000198610_AKR1C4	AKR1C4	3002	301	155	129	1266	734	1386	632	91	137
8337_chr10_ENSG00000198610_AKR1C4	AKR1C4	516	58	38	24	277	99	214	29	16	24
8331_chr10_ENSG00000198610_AKR1C4	AKR1C4	770	90	53	43	298	208	520	338	38	57
8334_chr10_ENSG00000198610_AKR1C4	AKR1C4	2659	342	190	110	1249	629	543	910	70	131
8335_chr10_ENSG00000198610_AKR1C4	AKR1C4	993	133	97	66	769	330	403	424	57	64
8338_chr10_ENSG00000198610_AKR1C4	AKR1C4	1464	159	104	68	705	462	871	699	61	104
8339_chr10_ENSG00000198610_AKR1C4	AKR1C4	526	79	44	23	235	110	172	223	9	15
20674_chr10_ENSG00000198610_AKR1C4	AKR1C4	84	19	14	5	109	71	42	4	2	18
1756_chr1_ENSG00000053371_AKR7A2	AKR7A2	4845	588	289	300	2277	1420	1481	1364	159	241
1758_chr1_ENSG00000053371_AKR7A2	AKR7A2	2609	329	209	142	1222	686	1307	936	103	130
21541_chr1_ENSG00000053371_AKR7A2	AKR7A2	2236	200	103	116	661	439	420	462	62	80
1755_chr1_ENSG00000053371_AKR7A2	AKR7A2	2564	227	114	105	797	660	420	839	64	143
1752_chr1_ENSG00000053371_AKR7A2	AKR7A2	329	19	12	6	71	138	27	186	19	25
1754_chr1_ENSG00000053371_AKR7A2	AKR7A2	540	71	52	31	289	156	131	324	16	25
21540_chr1_ENSG00000053371_AKR7A2	AKR7A2	345	32	22	25	170	88	13	82	9	5
1757_chr1_ENSG00000053371_AKR7A2	AKR7A2	753	83	49	44	257	155	52	26	36	35
21542_chr1_ENSG00000053371_AKR7A2	AKR7A2	341	33	20	29	78	99	33	110	16	27
1760_chr1_ENSG00000053371_AKR7A2	AKR7A2	276	22	22	12	64	45	24	47	3	8
1759_chr1_ENSG00000053371_AKR7A2	AKR7A2	240	22	6	7	51	76	67	39	0	3
14696_chr14_ENSG00000142208_AKT1	AKT1	1664	186	116	72	621	456	491	472	62	66
14699_chr14_ENSG00000142208_AKT1	AKT1	1889	184	86	74	543	441	504	563	46	44
14697_chr14_ENSG00000142208_AKT1	AKT1	1052	140	80	53	618	454	302	304	25	66
14705_chr14_ENSG00000142208_AKT1	AKT1	996	137	96	43	612	383	1405	457	52	80
14698_chr14_ENSG00000142208_AKT1	AKT1	761	52	35	17	254	197	108	186	13	18
14702_chr14_ENSG00000142208_AKT1	AKT1	1542	199	111	82	567	338	271	485	31	48
14700_chr14_ENSG00000142208_AKT1	AKT1	1067	129	54	39	492	315	353	230	47	63
14704_chr14_ENSG00000142208_AKT1	AKT1	625	87	37	27	409	207	394	135	37	36
14703_chr14_ENSG00000142208_AKT1	AKT1	278	32	14	18	128	95	65	77	5	22
14701_chr14_ENSG00000142208_AKT1	AKT1	1199	144	74	57	528	249	308	321	35	62
17925_chr19_ENSG00000204673_AKT1S1	AKT1S1	2333	276	138	111	1105	707	950	825	81	126
17924_chr19_ENSG00000204673_AKT1S1	AKT1S1	2406	230	113	139	782	479	442	512	59	86
17919_chr19_ENSG00000204673_AKT1S1	AKT1S1	2282	296	146	97	1090	677	1217	694	46	168
17928_chr19_ENSG00000204673_AKT1S1	AKT1S1	1037	85	49	37	474	408	262	368	12	29
17920_chr19_ENSG00000204673_AKT1S1	AKT1S1	2302	279	155	125	1324	677	516	915	95	88
17923_chr19_ENSG00000204673_AKT1S1	AKT1S1	902	63	58	32	293	252	368	395	41	37
17922_chr19_ENSG00000204673_AKT1S1	AKT1S1	667	70	61	30	365	143	121	165	7	36
17927_chr19_ENSG00000204673_AKT1S1	AKT1S1	371	34	17	19	129	68	146	117	14	21
17921_chr19_ENSG00000204673_AKT1S1	AKT1S1	714	85	51	45	468	229	226	307	29	30
17926_chr19_ENSG00000204673_AKT1S1	AKT1S1	144	16	26	16	124	49	53	261	8	9
12110_chr19_ENSG00000105221_AKT2	AKT2	1166	101	55	51	388	304	476	506	45	59
12108_chr19_ENSG00000105221_AKT2	AKT2	652	89	43	42	317	247	226	170	11	17
12112_chr19_ENSG00000105221_AKT2	AKT2	1283	117	70	48	462	325	677	298	38	79
12111_chr19_ENSG00000105221_AKT2	AKT2	777	74	52	32	387	261	269	63	18	54
12107_chr19_ENSG00000105221_AKT2	AKT2	1079	111	62	57	435	363	139	220	67	94
12106_chr19_ENSG00000105221_AKT2	AKT2	1092	105	48	63	348	181	181	340	30	46
12105_chr19_ENSG00000105221_AKT2	AKT2	788	57	38	31	326	308	217	173	33	56
12109_chr19_ENSG00000105221_AKT2	AKT2	1070	85	31	35	216	352	112	587	41	31
12104_chr19_ENSG00000105221_AKT2	AKT2	1085	138	58	58	461	349	536	293	40	71
12113_chr19_ENSG00000105221_AKT2	AKT2	605	72	22	14	370	196	554	146	15	40
17090_chr9_ENSG00000148218_ALAD	ALAD	1701	199	126	75	902	402	437	575	37	63
17099_chr9_ENSG00000148218_ALAD	ALAD	1287	136	78	46	374	335	1078	225	17	66
17095_chr9_ENSG00000148218_ALAD	ALAD	832	81	35	21	284	147	388	324	13	28
17096_chr9_ENSG00000148218_ALAD	ALAD	945	70	36	26	221	127	483	257	22	29
17092_chr9_ENSG00000148218_ALAD	ALAD	1448	146	127	90	845	476	321	746	94	110
17094_chr9_ENSG00000148218_ALAD	ALAD	368	62	42	28	291	165	94	192	24	27
17098_chr9_ENSG00000148218_ALAD	ALAD	1645	173	114	89	894	714	600	543	39	67
17093_chr9_ENSG00000148218_ALAD	ALAD	1195	165	69	58	601	510	433	494	45	66
17091_chr9_ENSG00000148218_ALAD	ALAD	706	89	49	30	375	177	342	364	24	30
17097_chr9_ENSG00000148218_ALAD	ALAD	1513	202	89	85	667	293	482	676	52	82
1748_chr3_ENSG00000023330_ALAS1	ALAS1	1918	164	106	69	702	434	1151	514	57	120
1749_chr3_ENSG00000023330_ALAS1	ALAS1	2050	161	128	77	783	565	425	553	106	161
1751_chr3_ENSG00000023330_ALAS1	ALAS1	2151	217	135	88	748	595	396	895	110	126
1744_chr3_ENSG00000023330_ALAS1	ALAS1	888	125	52	29	288	358	427	667	27	76
1750_chr3_ENSG00000023330_ALAS1	ALAS1	1168	125	50	28	390	220	652	80	25	43
1742_chr3_ENSG00000023330_ALAS1	ALAS1	508	62	30	38	246	147	225	331	18	16
1743_chr3_ENSG00000023330_ALAS1	ALAS1	1036	155	93	41	503	248	943	264	50	77
1746_chr3_ENSG00000023330_ALAS1	ALAS1	949	91	57	35	407	220	376	111	22	48
1747_chr3_ENSG00000023330_ALAS1	ALAS1	747	97	72	26	369	261	269	193	40	85
1745_chr3_ENSG00000023330_ALAS1	ALAS1	176	24	19	18	97	51	601	25	7	10
16733_chrX_ENSG00000158578_ALAS2	ALAS2	1278	122	86	72	668	436	392	305	62	104
16735_chrX_ENSG00000158578_ALAS2	ALAS2	1103	84	45	29	264	375	408	106	41	50
16740_chrX_ENSG00000158578_ALAS2	ALAS2	1210	103	42	48	466	304	623	199	39	39
16738_chrX_ENSG00000158578_ALAS2	ALAS2	2443	249	148	131	979	598	818	499	68	59
16739_chrX_ENSG00000158578_ALAS2	ALAS2	1043	63	33	27	146	233	400	172	13	21
16737_chrX_ENSG00000158578_ALAS2	ALAS2	1523	178	81	102	758	476	465	547	44	69
16734_chrX_ENSG00000158578_ALAS2	ALAS2	868	60	44	38	303	246	234	155	20	26
16732_chrX_ENSG00000158578_ALAS2	ALAS2	998	150	101	76	566	473	395	755	53	83
16736_chrX_ENSG00000158578_ALAS2	ALAS2	1034	97	53	61	333	319	265	291	39	34
16731_chrX_ENSG00000158578_ALAS2	ALAS2	157	22	14	11	51	29	90	60	2	0
932_chr10_ENSG00000059573_ALDH18A1	ALDH18A1	1338	164	102	109	559	469	396	599	54	84
930_chr10_ENSG00000059573_ALDH18A1	ALDH18A1	1171	127	72	47	508	315	231	458	12	51
926_chr10_ENSG00000059573_ALDH18A1	ALDH18A1	1556	192	147	106	988	465	376	474	63	137
924_chr10_ENSG00000059573_ALDH18A1	ALDH18A1	1090	125	96	47	580	306	405	137	27	74
923_chr10_ENSG00000059573_ALDH18A1	ALDH18A1	1468	179	92	69	764	512	755	307	38	59
929_chr10_ENSG00000059573_ALDH18A1	ALDH18A1	1614	204	111	78	762	414	722	288	55	80
931_chr10_ENSG00000059573_ALDH18A1	ALDH18A1	827	94	66	62	662	353	783	409	37	95
928_chr10_ENSG00000059573_ALDH18A1	ALDH18A1	915	109	74	41	398	245	254	176	31	43
925_chr10_ENSG00000059573_ALDH18A1	ALDH18A1	691	101	41	45	409	209	222	220	35	17
927_chr10_ENSG00000059573_ALDH18A1	ALDH18A1	181	19	24	13	144	58	8	20	4	8
5265_chr3_ENSG00000144908_ALDH1L1	ALDH1L1	1234	150	72	90	604	371	683	377	38	112
5260_chr3_ENSG00000144908_ALDH1L1	ALDH1L1	1432	156	97	65	859	524	211	407	42	69
5259_chr3_ENSG00000144908_ALDH1L1	ALDH1L1	1140	167	79	49	528	300	316	343	47	43
5266_chr3_ENSG00000144908_ALDH1L1	ALDH1L1	825	80	63	46	540	259	429	326	39	48
5261_chr3_ENSG00000144908_ALDH1L1	ALDH1L1	1421	191	108	74	790	493	694	720	61	114
5263_chr3_ENSG00000144908_ALDH1L1	ALDH1L1	1189	152	93	68	643	305	330	460	29	43
5264_chr3_ENSG00000144908_ALDH1L1	ALDH1L1	829	118	68	45	399	353	409	377	35	106
5262_chr3_ENSG00000144908_ALDH1L1	ALDH1L1	1156	105	51	52	284	209	275	123	8	15
5267_chr3_ENSG00000144908_ALDH1L1	ALDH1L1	431	53	22	33	137	136	35	152	16	32
5258_chr3_ENSG00000144908_ALDH1L1	ALDH1L1	626	95	60	31	408	246	369	319	33	61
14224_chr12_ENSG00000136010_ALDH1L2	ALDH1L2	2616	277	176	119	1181	670	934	748	40	130
14226_chr12_ENSG00000136010_ALDH1L2	ALDH1L2	574	77	53	36	318	175	231	222	34	57
14223_chr12_ENSG00000136010_ALDH1L2	ALDH1L2	167	44	17	10	125	98	201	84	9	19
14222_chr12_ENSG00000136010_ALDH1L2	ALDH1L2	606	67	46	44	387	156	479	189	14	41
14221_chr12_ENSG00000136010_ALDH1L2	ALDH1L2	1197	137	66	59	542	310	434	381	50	76
14218_chr12_ENSG00000136010_ALDH1L2	ALDH1L2	157	37	28	20	224	67	167	160	6	41
14227_chr12_ENSG00000136010_ALDH1L2	ALDH1L2	712	52	48	22	217	177	197	216	32	52
14225_chr12_ENSG00000136010_ALDH1L2	ALDH1L2	1508	166	97	62	554	477	612	366	30	56
14219_chr12_ENSG00000136010_ALDH1L2	ALDH1L2	1220	124	62	61	487	297	290	257	34	53
14220_chr12_ENSG00000136010_ALDH1L2	ALDH1L2	163	25	16	6	93	101	174	55	11	10
2555_chr12_ENSG00000111275_ALDH2	ALDH2	517	51	34	31	270	154	104	70	25	22
2549_chr12_ENSG00000111275_ALDH2	ALDH2	1322	136	68	52	471	239	409	197	47	41
2553_chr12_ENSG00000111275_ALDH2	ALDH2	596	73	35	33	290	283	273	105	18	71
2551_chr12_ENSG00000111275_ALDH2	ALDH2	746	45	14	11	96	154	28	70	8	38
2556_chr12_ENSG00000111275_ALDH2	ALDH2	309	26	17	13	122	124	6	69	14	6
2547_chr12_ENSG00000111275_ALDH2	ALDH2	232	29	13	15	136	79	24	8	7	7
2552_chr12_ENSG00000111275_ALDH2	ALDH2	736	115	79	51	569	414	585	486	34	59
2554_chr12_ENSG00000111275_ALDH2	ALDH2	373	54	32	20	262	153	322	168	21	11
2550_chr12_ENSG00000111275_ALDH2	ALDH2	560	75	41	38	359	168	330	197	31	32
2548_chr12_ENSG00000111275_ALDH2	ALDH2	254	23	12	8	113	41	49	4	3	9
2462_chr17_ENSG00000108602_ALDH3A1	ALDH3A1	2991	345	149	121	1207	859	1281	1028	68	187
2457_chr17_ENSG00000108602_ALDH3A1	ALDH3A1	1183	98	87	42	490	377	428	437	81	67
2455_chr17_ENSG00000108602_ALDH3A1	ALDH3A1	649	119	64	33	458	191	339	103	50	42
2459_chr17_ENSG00000108602_ALDH3A1	ALDH3A1	1583	171	79	88	713	481	307	343	42	106
2453_chr17_ENSG00000108602_ALDH3A1	ALDH3A1	1170	136	53	41	323	235	265	371	15	53
2460_chr17_ENSG00000108602_ALDH3A1	ALDH3A1	563	38	25	9	82	198	76	198	5	10
2458_chr17_ENSG00000108602_ALDH3A1	ALDH3A1	1043	131	47	53	416	358	616	420	9	57
2456_chr17_ENSG00000108602_ALDH3A1	ALDH3A1	954	142	88	48	695	357	325	581	37	62
2454_chr17_ENSG00000108602_ALDH3A1	ALDH3A1	456	46	25	25	215	92	281	48	19	39
2461_chr17_ENSG00000108602_ALDH3A1	ALDH3A1	1211	108	55	54	487	227	88	168	30	59
10717_chr17_ENSG00000072210_ALDH3A2	ALDH3A2	835	107	87	58	453	312	477	271	48	45
10713_chr17_ENSG00000072210_ALDH3A2	ALDH3A2	410	61	36	22	226	157	331	93	12	21
10714_chr17_ENSG00000072210_ALDH3A2	ALDH3A2	1312	136	63	69	607	295	290	116	33	69
10722_chr17_ENSG00000072210_ALDH3A2	ALDH3A2	1920	261	171	124	990	573	846	890	72	102
10718_chr17_ENSG00000072210_ALDH3A2	ALDH3A2	356	42	31	21	200	105	152	187	6	13
10719_chr17_ENSG00000072210_ALDH3A2	ALDH3A2	593	70	35	22	309	177	170	205	24	26
10720_chr17_ENSG00000072210_ALDH3A2	ALDH3A2	477	48	30	39	301	74	206	308	19	41
10716_chr17_ENSG00000072210_ALDH3A2	ALDH3A2	126	12	2	1	26	13	8	1	7	8
10715_chr17_ENSG00000072210_ALDH3A2	ALDH3A2	236	33	12	16	164	91	64	19	15	3
10721_chr17_ENSG00000072210_ALDH3A2	ALDH3A2	1	0	0	0	0	0	33	0	0	0
22364_chr11_ENSG00000132746_ALDH3B2	ALDH3B2	1925	213	124	115	824	780	253	576	51	100
14611_chr11_ENSG00000132746_ALDH3B2	ALDH3B2	1112	111	68	45	539	280	529	447	27	57
14608_chr11_ENSG00000132746_ALDH3B2	ALDH3B2	2392	196	88	133	465	478	279	286	70	66
14610_chr11_ENSG00000132746_ALDH3B2	ALDH3B2	3914	372	217	146	1211	832	901	1118	112	221
14607_chr11_ENSG00000132746_ALDH3B2	ALDH3B2	2100	221	101	89	742	510	607	613	60	47
14605_chr11_ENSG00000132746_ALDH3B2	ALDH3B2	1654	176	76	59	508	443	215	495	30	43
14604_chr11_ENSG00000132746_ALDH3B2	ALDH3B2	1852	217	138	93	903	612	927	320	51	110
22366_chr11_ENSG00000132746_ALDH3B2	ALDH3B2	2653	269	139	129	978	614	831	955	106	98
22363_chr11_ENSG00000132746_ALDH3B2	ALDH3B2	1076	95	62	48	526	272	264	199	31	50
14609_chr11_ENSG00000132746_ALDH3B2	ALDH3B2	1906	202	152	64	849	395	753	953	72	183
22362_chr11_ENSG00000132746_ALDH3B2	ALDH3B2	859	114	60	42	383	295	160	200	19	19
22365_chr11_ENSG00000132746_ALDH3B2	ALDH3B2	358	44	23	21	152	63	113	135	11	9
14606_chr11_ENSG00000132746_ALDH3B2	ALDH3B2	1983	251	114	78	870	627	663	756	123	102
14603_chr11_ENSG00000132746_ALDH3B2	ALDH3B2	814	88	51	41	347	289	402	496	23	66
16887_chr1_ENSG00000159423_ALDH4A1	ALDH4A1	947	106	60	52	409	230	162	169	26	62
16883_chr1_ENSG00000159423_ALDH4A1	ALDH4A1	625	85	36	41	331	297	248	196	34	40
16888_chr1_ENSG00000159423_ALDH4A1	ALDH4A1	1042	147	105	60	736	247	377	470	33	117
16889_chr1_ENSG00000159423_ALDH4A1	ALDH4A1	1483	148	82	63	600	384	289	377	42	89
16890_chr1_ENSG00000159423_ALDH4A1	ALDH4A1	1658	235	102	70	780	423	462	367	60	77
16881_chr1_ENSG00000159423_ALDH4A1	ALDH4A1	656	88	69	30	358	221	431	176	12	62
16882_chr1_ENSG00000159423_ALDH4A1	ALDH4A1	936	114	75	57	462	324	477	302	45	75
16885_chr1_ENSG00000159423_ALDH4A1	ALDH4A1	182	15	15	9	88	32	5	25	28	36
16886_chr1_ENSG00000159423_ALDH4A1	ALDH4A1	1432	169	72	75	594	402	270	235	35	62
16884_chr1_ENSG00000159423_ALDH4A1	ALDH4A1	336	23	23	13	105	118	42	107	5	20
3233_chr6_ENSG00000112294_ALDH5A1	ALDH5A1	1714	194	132	83	799	519	1107	486	57	91
3232_chr6_ENSG00000112294_ALDH5A1	ALDH5A1	2905	314	157	124	1229	648	1072	1155	92	190
3229_chr6_ENSG00000112294_ALDH5A1	ALDH5A1	1270	131	66	42	492	226	642	326	13	33
3227_chr6_ENSG00000112294_ALDH5A1	ALDH5A1	467	52	41	24	277	106	124	163	26	35
3231_chr6_ENSG00000112294_ALDH5A1	ALDH5A1	1486	146	62	75	531	358	550	196	25	60
3230_chr6_ENSG00000112294_ALDH5A1	ALDH5A1	1332	142	91	70	508	396	660	298	28	63
3228_chr6_ENSG00000112294_ALDH5A1	ALDH5A1	1123	157	129	70	807	312	677	589	77	107
3226_chr6_ENSG00000112294_ALDH5A1	ALDH5A1	513	64	43	26	325	150	268	275	22	16
2688_chr14_ENSG00000119711_ALDH6A1	ALDH6A1	212	21	13	3	45	62	21	20	2	1
2690_chr14_ENSG00000119711_ALDH6A1	ALDH6A1	665	40	23	15	57	434	186	214	23	71
2686_chr14_ENSG00000119711_ALDH6A1	ALDH6A1	963	117	74	43	346	307	481	254	23	44
2685_chr14_ENSG00000119711_ALDH6A1	ALDH6A1	751	93	48	29	333	175	501	498	17	58
2692_chr14_ENSG00000119711_ALDH6A1	ALDH6A1	370	29	28	18	224	183	127	40	26	31
2687_chr14_ENSG00000119711_ALDH6A1	ALDH6A1	951	129	95	52	649	335	392	521	34	76
2693_chr14_ENSG00000119711_ALDH6A1	ALDH6A1	742	43	11	15	102	155	117	42	27	11
2689_chr14_ENSG00000119711_ALDH6A1	ALDH6A1	430	66	33	47	258	91	231	117	7	7
2684_chr14_ENSG00000119711_ALDH6A1	ALDH6A1	293	35	34	15	133	262	241	339	25	20
2691_chr14_ENSG00000119711_ALDH6A1	ALDH6A1	80	10	3	5	41	36	12	82	2	11
3906_chr1_ENSG00000143149_ALDH9A1	ALDH9A1	477	47	44	15	268	216	52	408	17	16
3908_chr1_ENSG00000143149_ALDH9A1	ALDH9A1	713	76	41	32	332	245	314	116	19	35
3903_chr1_ENSG00000143149_ALDH9A1	ALDH9A1	814	70	33	32	244	212	323	139	32	31
3907_chr1_ENSG00000143149_ALDH9A1	ALDH9A1	1269	95	54	21	320	263	51	143	31	51
3905_chr1_ENSG00000143149_ALDH9A1	ALDH9A1	837	90	47	38	220	122	59	146	38	16
3904_chr1_ENSG00000143149_ALDH9A1	ALDH9A1	1318	64	40	38	244	348	186	347	25	59
3899_chr1_ENSG00000143149_ALDH9A1	ALDH9A1	945	160	89	63	718	417	396	256	48	107
3902_chr1_ENSG00000143149_ALDH9A1	ALDH9A1	460	40	34	21	231	128	125	80	10	36
3901_chr1_ENSG00000143149_ALDH9A1	ALDH9A1	533	49	18	21	150	129	157	136	19	33
3900_chr1_ENSG00000143149_ALDH9A1	ALDH9A1	556	67	52	51	427	234	389	527	39	21
1719_chr16_ENSG00000033011_ALG1	ALG1	1001	74	34	22	255	162	365	261	41	74
1721_chr16_ENSG00000033011_ALG1	ALG1	2212	221	107	99	640	548	820	594	92	97
1718_chr16_ENSG00000033011_ALG1	ALG1	529	68	37	22	292	175	243	172	13	28
1722_chr16_ENSG00000033011_ALG1	ALG1	1108	94	73	65	495	499	464	423	26	81
1726_chr16_ENSG00000033011_ALG1	ALG1	2024	174	79	94	892	457	527	379	71	147
1720_chr16_ENSG00000033011_ALG1	ALG1	1179	109	26	40	182	246	187	148	25	17
1717_chr16_ENSG00000033011_ALG1	ALG1	546	71	19	26	235	243	395	353	11	33
1725_chr16_ENSG00000033011_ALG1	ALG1	1154	119	57	44	477	280	402	237	40	77
1723_chr16_ENSG00000033011_ALG1	ALG1	1090	103	71	51	521	407	291	476	48	98
1724_chr16_ENSG00000033011_ALG1	ALG1	303	40	10	20	158	140	56	101	8	13
12005_chrX_ENSG00000101901_ALG13	ALG13	1080	99	60	50	359	279	297	291	50	102
12001_chrX_ENSG00000101901_ALG13	ALG13	485	69	39	36	341	287	206	144	8	28
12006_chrX_ENSG00000101901_ALG13	ALG13	842	122	71	52	485	208	529	422	57	58
12007_chrX_ENSG00000101901_ALG13	ALG13	746	62	50	28	362	182	313	383	19	36
12002_chrX_ENSG00000101901_ALG13	ALG13	1684	203	110	85	760	420	562	453	42	109
12008_chrX_ENSG00000101901_ALG13	ALG13	532	106	64	46	368	241	161	279	16	27
12004_chrX_ENSG00000101901_ALG13	ALG13	344	65	20	18	132	91	207	125	4	28
12009_chrX_ENSG00000101901_ALG13	ALG13	54	4	0	2	35	6	14	1	0	8
12010_chrX_ENSG00000101901_ALG13	ALG13	165	34	18	17	187	111	76	64	7	24
12003_chrX_ENSG00000101901_ALG13	ALG13	274	32	15	4	116	69	53	9	1	15
2123_chr13_ENSG00000120697_ALG5	ALG5	565	82	34	35	347	224	252	173	22	39
2125_chr13_ENSG00000120697_ALG5	ALG5	884	88	58	47	419	238	213	398	26	27
2124_chr13_ENSG00000120697_ALG5	ALG5	1141	134	58	65	468	231	491	175	36	45
2129_chr13_ENSG00000120697_ALG5	ALG5	2059	201	117	80	927	602	733	360	63	92
2131_chr13_ENSG00000120697_ALG5	ALG5	986	85	46	31	367	206	481	165	25	27
2128_chr13_ENSG00000120697_ALG5	ALG5	600	58	44	38	245	183	63	379	32	30
2126_chr13_ENSG00000120697_ALG5	ALG5	356	25	26	16	83	108	149	8	1	30
2130_chr13_ENSG00000120697_ALG5	ALG5	253	13	15	15	108	116	13	7	3	2
2122_chr13_ENSG00000120697_ALG5	ALG5	609	59	34	25	170	122	98	183	30	20
2127_chr13_ENSG00000120697_ALG5	ALG5	63	2	4	0	16	25	0	6	0	0
1338_chr1_ENSG00000088035_ALG6	ALG6	422	41	23	21	175	93	97	29	13	19
1335_chr1_ENSG00000088035_ALG6	ALG6	1599	139	93	64	530	363	406	352	58	110
1339_chr1_ENSG00000088035_ALG6	ALG6	728	91	41	29	389	219	358	156	42	36
1333_chr1_ENSG00000088035_ALG6	ALG6	503	61	33	16	136	96	117	142	17	24
1336_chr1_ENSG00000088035_ALG6	ALG6	43	12	10	8	81	54	56	5	1	5
1337_chr1_ENSG00000088035_ALG6	ALG6	77	7	8	2	85	54	9	33	0	0
1334_chr1_ENSG00000088035_ALG6	ALG6	0	0	0	0	0	0	0	0	0	0
17132_chr11_ENSG00000159063_ALG8	ALG8	772	81	51	42	314	186	533	153	9	36
17137_chr11_ENSG00000159063_ALG8	ALG8	1286	168	67	82	828	351	493	198	24	54
17128_chr11_ENSG00000159063_ALG8	ALG8	160	10	9	8	61	28	4	70	6	7
17131_chr11_ENSG00000159063_ALG8	ALG8	518	73	49	32	321	103	365	106	15	12
17134_chr11_ENSG00000159063_ALG8	ALG8	1015	133	75	72	684	371	649	629	49	117
17136_chr11_ENSG00000159063_ALG8	ALG8	153	23	15	11	87	50	62	58	9	9
17135_chr11_ENSG00000159063_ALG8	ALG8	73	11	5	7	90	43	6	1	3	8
17129_chr11_ENSG00000159063_ALG8	ALG8	531	66	25	16	239	73	150	202	4	19
17130_chr11_ENSG00000159063_ALG8	ALG8	112	15	8	10	53	74	6	49	3	4
17133_chr11_ENSG00000159063_ALG8	ALG8	24	2	1	3	20	14	5	71	0	2
1941_chr14_ENSG00000100601_ALKBH1	ALKBH1	1071	131	63	41	497	292	592	432	19	74
1936_chr14_ENSG00000100601_ALKBH1	ALKBH1	1682	206	116	79	860	491	490	290	55	59
1943_chr14_ENSG00000100601_ALKBH1	ALKBH1	551	46	30	24	187	190	222	161	16	16
1942_chr14_ENSG00000100601_ALKBH1	ALKBH1	1130	127	50	30	243	557	533	589	52	74
1939_chr14_ENSG00000100601_ALKBH1	ALKBH1	2336	275	137	113	1068	557	888	639	56	128
1934_chr14_ENSG00000100601_ALKBH1	ALKBH1	1405	162	106	86	740	510	747	677	101	59
1938_chr14_ENSG00000100601_ALKBH1	ALKBH1	994	113	98	70	715	236	301	573	45	47
1937_chr14_ENSG00000100601_ALKBH1	ALKBH1	775	119	44	33	455	239	342	254	17	46
1935_chr14_ENSG00000100601_ALKBH1	ALKBH1	861	88	57	43	482	208	505	157	21	50
1940_chr14_ENSG00000100601_ALKBH1	ALKBH1	126	8	7	8	85	47	13	5	1	2
17127_chr11_ENSG00000166199_ALKBH3	ALKBH3	1604	218	126	109	1066	772	1014	903	117	81
17120_chr11_ENSG00000166199_ALKBH3	ALKBH3	844	93	47	45	259	178	357	237	20	40
22860_chr11_ENSG00000166199_ALKBH3	ALKBH3	1941	150	61	47	481	632	778	724	51	105
17123_chr11_ENSG00000166199_ALKBH3	ALKBH3	1876	198	123	82	718	429	936	442	50	74
17126_chr11_ENSG00000166199_ALKBH3	ALKBH3	2135	224	121	123	1199	660	487	584	92	160
17122_chr11_ENSG00000166199_ALKBH3	ALKBH3	183	14	15	20	84	62	206	103	14	38
17124_chr11_ENSG00000166199_ALKBH3	ALKBH3	1647	127	73	79	412	615	514	654	70	83
17121_chr11_ENSG00000166199_ALKBH3	ALKBH3	342	50	20	18	140	103	285	106	7	31
17125_chr11_ENSG00000166199_ALKBH3	ALKBH3	1468	134	69	52	559	451	817	362	46	53
22859_chr11_ENSG00000166199_ALKBH3	ALKBH3	419	53	17	29	216	173	162	123	18	49
17119_chr11_ENSG00000166199_ALKBH3	ALKBH3	1590	175	84	68	749	504	584	374	59	75
22861_chr11_ENSG00000166199_ALKBH3	ALKBH3	295	31	12	12	122	62	154	90	5	12
22858_chr11_ENSG00000166199_ALKBH3	ALKBH3	822	110	49	21	485	217	312	85	24	36
4611_chr19_ENSG00000125652_ALKBH7	ALKBH7	696	63	29	32	297	176	288	217	47	26
4616_chr19_ENSG00000125652_ALKBH7	ALKBH7	1415	115	68	57	524	258	297	227	52	40
4614_chr19_ENSG00000125652_ALKBH7	ALKBH7	966	104	65	50	329	344	378	133	22	64
4610_chr19_ENSG00000125652_ALKBH7	ALKBH7	1229	176	81	84	670	368	425	441	42	60
4615_chr19_ENSG00000125652_ALKBH7	ALKBH7	1819	179	83	62	686	358	539	273	39	99
4617_chr19_ENSG00000125652_ALKBH7	ALKBH7	873	113	50	43	448	211	363	223	32	30
4609_chr19_ENSG00000125652_ALKBH7	ALKBH7	1029	103	61	45	507	247	409	167	19	55
4613_chr19_ENSG00000125652_ALKBH7	ALKBH7	1494	172	99	74	682	450	314	600	59	75
4612_chr19_ENSG00000125652_ALKBH7	ALKBH7	493	55	21	23	217	101	36	74	3	26
8914_chr5_ENSG00000242110_AMACR	AMACR	4782	524	316	254	2169	1167	1922	1457	140	273
8917_chr5_ENSG00000242110_AMACR	AMACR	1367	148	114	68	719	412	610	560	49	75
8916_chr5_ENSG00000242110_AMACR	AMACR	1395	204	106	73	759	476	1214	869	56	107
8912_chr5_ENSG00000242110_AMACR	AMACR	340	48	24	18	142	77	68	43	7	16
8913_chr5_ENSG00000242110_AMACR	AMACR	1475	171	69	80	657	389	518	216	40	60
8915_chr5_ENSG00000242110_AMACR	AMACR	960	132	86	61	546	380	544	346	36	85
12640_chr11_ENSG00000110497_AMBRA1	AMBRA1	862	102	44	35	383	147	588	325	18	65
12635_chr11_ENSG00000110497_AMBRA1	AMBRA1	818	71	54	26	335	247	367	466	36	73
12631_chr11_ENSG00000110497_AMBRA1	AMBRA1	687	70	39	17	370	259	193	394	33	49
12632_chr11_ENSG00000110497_AMBRA1	AMBRA1	1259	134	62	62	515	342	319	400	36	76
12638_chr11_ENSG00000110497_AMBRA1	AMBRA1	1079	145	73	51	416	298	528	366	31	51
12636_chr11_ENSG00000110497_AMBRA1	AMBRA1	658	51	40	29	414	260	36	100	16	23
12633_chr11_ENSG00000110497_AMBRA1	AMBRA1	278	32	29	15	217	131	14	299	0	12
12637_chr11_ENSG00000110497_AMBRA1	AMBRA1	1460	141	77	62	419	426	281	349	41	38
12639_chr11_ENSG00000110497_AMBRA1	AMBRA1	466	72	27	28	328	177	205	114	55	15
12634_chr11_ENSG00000110497_AMBRA1	AMBRA1	42	2	2	0	13	16	1	0	0	1
3339_chrX_ENSG00000101935_AMMECR1	AMMECR1	805	99	59	40	296	285	110	208	30	29
3336_chrX_ENSG00000101935_AMMECR1	AMMECR1	775	124	61	39	378	282	606	325	30	63
3335_chrX_ENSG00000101935_AMMECR1	AMMECR1	1348	137	74	41	453	393	795	145	58	64
3333_chrX_ENSG00000101935_AMMECR1	AMMECR1	350	32	24	10	162	87	113	116	12	11
3334_chrX_ENSG00000101935_AMMECR1	AMMECR1	1169	117	79	92	513	331	219	898	39	75
3332_chrX_ENSG00000101935_AMMECR1	AMMECR1	343	53	17	13	128	57	154	87	32	11
3338_chrX_ENSG00000101935_AMMECR1	AMMECR1	923	112	62	50	328	249	533	195	27	38
3340_chrX_ENSG00000101935_AMMECR1	AMMECR1	1265	161	82	81	776	410	431	315	42	96
3341_chrX_ENSG00000101935_AMMECR1	AMMECR1	1007	125	57	44	507	238	342	433	39	98
3337_chrX_ENSG00000101935_AMMECR1	AMMECR1	321	27	22	8	176	95	69	55	4	8
12770_chr1_ENSG00000116337_AMPD2	AMPD2	1423	123	66	70	453	266	262	381	40	47
12772_chr1_ENSG00000116337_AMPD2	AMPD2	475	40	52	15	214	173	120	349	19	39
12776_chr1_ENSG00000116337_AMPD2	AMPD2	940	123	57	38	386	353	234	491	27	81
12777_chr1_ENSG00000116337_AMPD2	AMPD2	846	90	37	37	200	185	55	163	26	20
12774_chr1_ENSG00000116337_AMPD2	AMPD2	1104	73	26	30	30	457	254	488	16	32
12768_chr1_ENSG00000116337_AMPD2	AMPD2	2344	254	132	117	710	758	1081	672	55	144
12771_chr1_ENSG00000116337_AMPD2	AMPD2	773	103	68	39	461	271	305	211	43	104
12773_chr1_ENSG00000116337_AMPD2	AMPD2	876	97	55	49	411	330	1073	389	27	71
12769_chr1_ENSG00000116337_AMPD2	AMPD2	1449	180	86	68	476	342	417	320	45	54
12775_chr1_ENSG00000116337_AMPD2	AMPD2	370	23	17	35	199	83	54	177	13	10
15578_chr3_ENSG00000145020_AMT	AMT	2674	265	123	90	788	562	1203	590	68	93
15579_chr3_ENSG00000145020_AMT	AMT	2309	286	129	104	876	765	859	921	65	117
15582_chr3_ENSG00000145020_AMT	AMT	2445	205	128	98	869	644	710	674	43	112
15577_chr3_ENSG00000145020_AMT	AMT	1792	172	93	64	678	432	784	431	32	131
15583_chr3_ENSG00000145020_AMT	AMT	1893	226	74	72	576	469	528	224	38	88
15580_chr3_ENSG00000145020_AMT	AMT	862	89	69	60	503	339	323	309	29	84
15584_chr3_ENSG00000145020_AMT	AMT	1099	135	79	71	508	384	532	419	34	94
15585_chr3_ENSG00000145020_AMT	AMT	1681	144	122	104	876	580	419	408	53	77
15581_chr3_ENSG00000145020_AMT	AMT	1273	164	72	58	633	359	875	852	66	89
15576_chr3_ENSG00000145020_AMT	AMT	80	9	3	5	63	37	159	3	8	9
8243_chr1_ENSG00000174606_ANGEL2	ANGEL2	629	44	25	33	210	137	51	115	8	37
8235_chr1_ENSG00000174606_ANGEL2	ANGEL2	697	74	42	27	325	185	334	125	29	55
8237_chr1_ENSG00000174606_ANGEL2	ANGEL2	736	87	47	35	312	179	377	278	21	17
8240_chr1_ENSG00000174606_ANGEL2	ANGEL2	690	70	57	39	318	274	138	185	27	16
8244_chr1_ENSG00000174606_ANGEL2	ANGEL2	674	85	47	37	376	254	374	203	38	53
8242_chr1_ENSG00000174606_ANGEL2	ANGEL2	579	46	41	28	216	146	157	83	14	38
8241_chr1_ENSG00000174606_ANGEL2	ANGEL2	167	24	12	6	104	44	71	40	3	6
8239_chr1_ENSG00000174606_ANGEL2	ANGEL2	305	42	19	15	147	85	16	55	6	11
8236_chr1_ENSG00000174606_ANGEL2	ANGEL2	142	8	19	6	96	31	119	172	11	11
8238_chr1_ENSG00000174606_ANGEL2	ANGEL2	113	9	12	5	57	19	5	82	0	5
16258_chr4_ENSG00000145362_ANK2	ANK2	1384	172	108	62	752	397	661	352	41	98
16256_chr4_ENSG00000145362_ANK2	ANK2	515	47	25	14	225	226	105	102	21	37
16261_chr4_ENSG00000145362_ANK2	ANK2	880	90	44	53	284	241	462	411	32	31
16257_chr4_ENSG00000145362_ANK2	ANK2	1133	159	84	64	498	303	395	434	60	74
16255_chr4_ENSG00000145362_ANK2	ANK2	982	116	56	47	344	254	395	193	29	32
16259_chr4_ENSG00000145362_ANK2	ANK2	86	21	11	10	117	46	111	35	3	10
16260_chr4_ENSG00000145362_ANK2	ANK2	187	27	14	13	70	13	89	97	7	5
16262_chr4_ENSG00000145362_ANK2	ANK2	265	32	16	18	203	99	98	79	18	11
16254_chr4_ENSG00000145362_ANK2	ANK2	1179	129	61	54	495	337	304	758	55	56
16263_chr4_ENSG00000145362_ANK2	ANK2	735	114	59	54	431	300	593	263	27	67
8376_chr17_ENSG00000185722_ANKFY1	ANKFY1	1404	160	88	67	491	405	352	382	77	94
8379_chr17_ENSG00000185722_ANKFY1	ANKFY1	657	120	62	42	506	429	432	506	53	75
8373_chr17_ENSG00000185722_ANKFY1	ANKFY1	1045	107	53	31	398	297	233	426	11	58
8374_chr17_ENSG00000185722_ANKFY1	ANKFY1	1939	184	104	86	699	601	504	428	44	109
8377_chr17_ENSG00000185722_ANKFY1	ANKFY1	985	122	78	62	586	340	351	266	43	33
8375_chr17_ENSG00000185722_ANKFY1	ANKFY1	1952	197	96	109	782	445	871	378	75	104
8370_chr17_ENSG00000185722_ANKFY1	ANKFY1	914	141	85	42	566	266	353	362	53	100
8372_chr17_ENSG00000185722_ANKFY1	ANKFY1	982	117	49	51	320	255	269	339	27	71
8378_chr17_ENSG00000185722_ANKFY1	ANKFY1	736	80	54	39	330	262	340	268	24	58
8371_chr17_ENSG00000185722_ANKFY1	ANKFY1	104	19	15	6	84	35	48	54	7	9
6641_chr19_ENSG00000160117_ANKLE1	ANKLE1	1517	172	71	85	770	463	589	498	110	91
6636_chr19_ENSG00000160117_ANKLE1	ANKLE1	1989	186	68	89	459	368	399	518	27	67
6637_chr19_ENSG00000160117_ANKLE1	ANKLE1	864	95	61	52	474	272	324	300	32	55
6635_chr19_ENSG00000160117_ANKLE1	ANKLE1	968	95	36	37	507	143	369	196	25	27
6639_chr19_ENSG00000160117_ANKLE1	ANKLE1	598	51	22	28	202	116	474	103	20	32
6640_chr19_ENSG00000160117_ANKLE1	ANKLE1	485	55	24	18	203	87	283	141	20	5
6634_chr19_ENSG00000160117_ANKLE1	ANKLE1	958	118	95	46	620	381	243	417	22	76
6633_chr19_ENSG00000160117_ANKLE1	ANKLE1	1373	113	56	43	344	353	188	71	30	77
6642_chr19_ENSG00000160117_ANKLE1	ANKLE1	1253	102	53	52	376	302	472	203	23	58
6638_chr19_ENSG00000160117_ANKLE1	ANKLE1	613	89	50	41	339	180	345	195	23	36
18954_chr12_ENSG00000176915_ANKLE2	ANKLE2	843	49	21	16	69	277	248	57	10	25
18956_chr12_ENSG00000176915_ANKLE2	ANKLE2	665	38	21	12	81	290	228	136	13	27
18951_chr12_ENSG00000176915_ANKLE2	ANKLE2	846	47	13	14	51	397	359	76	14	36
18950_chr12_ENSG00000176915_ANKLE2	ANKLE2	221	7	4	4	7	25	42	2	0	0
18955_chr12_ENSG00000176915_ANKLE2	ANKLE2	2440	161	88	66	394	681	487	699	50	74
18952_chr12_ENSG00000176915_ANKLE2	ANKLE2	734	39	9	15	54	149	41	68	9	13
18958_chr12_ENSG00000176915_ANKLE2	ANKLE2	1714	68	50	36	142	616	261	406	20	52
18959_chr12_ENSG00000176915_ANKLE2	ANKLE2	493	37	23	12	20	103	25	145	4	8
18953_chr12_ENSG00000176915_ANKLE2	ANKLE2	940	38	7	21	35	244	94	25	12	6
18957_chr12_ENSG00000176915_ANKLE2	ANKLE2	886	53	10	16	30	244	167	205	7	30
15840_chr16_ENSG00000167522_ANKRD11	ANKRD11	684	73	32	42	293	228	318	171	6	26
15843_chr16_ENSG00000167522_ANKRD11	ANKRD11	974	139	70	64	409	274	299	451	33	55
15844_chr16_ENSG00000167522_ANKRD11	ANKRD11	1671	163	108	102	838	435	690	660	72	54
15839_chr16_ENSG00000167522_ANKRD11	ANKRD11	1085	141	75	58	477	295	779	333	54	79
15836_chr16_ENSG00000167522_ANKRD11	ANKRD11	2500	262	128	130	943	587	994	736	104	141
15838_chr16_ENSG00000167522_ANKRD11	ANKRD11	1038	115	70	26	473	246	268	433	21	66
15835_chr16_ENSG00000167522_ANKRD11	ANKRD11	876	100	64	47	516	263	402	179	44	53
15837_chr16_ENSG00000167522_ANKRD11	ANKRD11	1316	141	77	57	530	295	393	345	20	89
15842_chr16_ENSG00000167522_ANKRD11	ANKRD11	1080	117	70	62	494	310	382	403	35	36
15841_chr16_ENSG00000167522_ANKRD11	ANKRD11	774	70	31	26	277	170	206	298	31	43
6504_chr12_ENSG00000167612_ANKRD33	ANKRD33	872	146	92	50	586	285	401	351	34	38
6503_chr12_ENSG00000167612_ANKRD33	ANKRD33	739	70	33	30	261	174	193	22	22	31
6505_chr12_ENSG00000167612_ANKRD33	ANKRD33	556	66	34	19	194	138	180	44	9	21
6502_chr12_ENSG00000167612_ANKRD33	ANKRD33	781	61	40	15	219	266	275	235	19	22
6501_chr12_ENSG00000167612_ANKRD33	ANKRD33	992	105	62	63	545	425	492	279	42	72
17572_chr4_ENSG00000186352_ANKRD37	ANKRD37	5805	682	372	247	2763	1517	1690	1873	210	418
17577_chr4_ENSG00000186352_ANKRD37	ANKRD37	951	132	118	64	709	334	514	941	70	72
24254_chr4_ENSG00000186352_ANKRD37	ANKRD37	1899	214	108	77	734	589	628	596	95	94
17574_chr4_ENSG00000186352_ANKRD37	ANKRD37	2199	228	147	144	1408	599	694	957	74	160
24257_chr4_ENSG00000186352_ANKRD37	ANKRD37	549	56	38	21	239	125	165	271	11	26
17579_chr4_ENSG00000186352_ANKRD37	ANKRD37	2463	265	149	149	1073	698	339	677	92	137
24255_chr4_ENSG00000186352_ANKRD37	ANKRD37	1031	146	77	51	629	355	639	300	52	55
24256_chr4_ENSG00000186352_ANKRD37	ANKRD37	864	164	61	48	481	246	378	482	17	46
17573_chr4_ENSG00000186352_ANKRD37	ANKRD37	671	79	44	45	293	271	170	265	28	15
17580_chr4_ENSG00000186352_ANKRD37	ANKRD37	740	105	70	31	531	234	172	325	27	53
11365_chr2_ENSG00000065413_ANKRD44	ANKRD44	1010	118	70	70	508	314	631	330	48	48
11363_chr2_ENSG00000065413_ANKRD44	ANKRD44	983	113	55	60	365	364	270	322	17	41
11364_chr2_ENSG00000065413_ANKRD44	ANKRD44	1950	197	100	59	608	465	698	532	37	61
11360_chr2_ENSG00000065413_ANKRD44	ANKRD44	1233	168	66	52	795	421	677	240	51	65
11361_chr2_ENSG00000065413_ANKRD44	ANKRD44	857	91	38	33	316	250	426	268	64	49
11366_chr2_ENSG00000065413_ANKRD44	ANKRD44	1703	171	94	80	652	687	361	455	65	71
11362_chr2_ENSG00000065413_ANKRD44	ANKRD44	772	93	59	33	382	304	400	517	50	59
11359_chr2_ENSG00000065413_ANKRD44	ANKRD44	848	100	36	35	335	211	562	188	26	66
11357_chr2_ENSG00000065413_ANKRD44	ANKRD44	1842	160	79	68	622	327	516	455	73	107
11358_chr2_ENSG00000065413_ANKRD44	ANKRD44	704	52	30	21	245	222	96	204	50	40
5309_chr12_ENSG00000139645_ANKRD52	ANKRD52	635	49	25	28	126	268	219	76	9	61
5314_chr12_ENSG00000139645_ANKRD52	ANKRD52	912	101	57	33	388	293	508	305	25	55
5315_chr12_ENSG00000139645_ANKRD52	ANKRD52	932	91	95	39	587	339	161	395	18	30
5316_chr12_ENSG00000139645_ANKRD52	ANKRD52	1314	120	70	65	447	455	538	429	31	69
5308_chr12_ENSG00000139645_ANKRD52	ANKRD52	700	87	35	57	301	180	197	87	27	20
5312_chr12_ENSG00000139645_ANKRD52	ANKRD52	578	38	30	19	155	97	18	173	10	19
5310_chr12_ENSG00000139645_ANKRD52	ANKRD52	134	9	5	7	56	35	108	5	1	8
5313_chr12_ENSG00000139645_ANKRD52	ANKRD52	541	58	22	17	265	216	199	161	20	13
5307_chr12_ENSG00000139645_ANKRD52	ANKRD52	363	49	18	26	155	117	305	310	14	20
5311_chr12_ENSG00000139645_ANKRD52	ANKRD52	247	19	4	8	146	89	12	120	8	19
10952_chr22_ENSG00000100124_ANKRD54	ANKRD54	1935	238	137	97	941	478	503	396	66	92
10957_chr22_ENSG00000100124_ANKRD54	ANKRD54	1473	175	81	61	686	404	775	590	55	58
10948_chr22_ENSG00000100124_ANKRD54	ANKRD54	1642	229	140	94	900	410	418	399	48	102
10949_chr22_ENSG00000100124_ANKRD54	ANKRD54	1247	105	77	38	486	313	376	148	55	57
10950_chr22_ENSG00000100124_ANKRD54	ANKRD54	1196	163	88	68	743	420	421	654	41	101
10956_chr22_ENSG00000100124_ANKRD54	ANKRD54	223	36	19	12	122	136	173	256	8	23
10951_chr22_ENSG00000100124_ANKRD54	ANKRD54	918	78	56	38	246	204	191	223	29	28
10953_chr22_ENSG00000100124_ANKRD54	ANKRD54	548	51	44	20	327	231	380	232	20	27
10955_chr22_ENSG00000100124_ANKRD54	ANKRD54	178	22	21	16	131	61	8	156	3	14
10954_chr22_ENSG00000100124_ANKRD54	ANKRD54	434	46	35	25	174	137	207	275	3	14
7279_chr7_ENSG00000157999_ANKRD61	ANKRD61	1228	146	74	50	602	338	533	317	44	50
7278_chr7_ENSG00000157999_ANKRD61	ANKRD61	1419	213	133	103	838	476	548	414	41	105
7277_chr7_ENSG00000157999_ANKRD61	ANKRD61	778	87	50	30	392	223	193	116	34	41
7275_chr7_ENSG00000157999_ANKRD61	ANKRD61	2191	288	174	165	1601	798	918	624	94	175
7276_chr7_ENSG00000157999_ANKRD61	ANKRD61	465	62	30	24	194	121	18	93	10	21
15751_chr2_ENSG00000163516_ANKZF1	ANKZF1	971	124	80	78	527	291	351	189	39	38
15756_chr2_ENSG00000163516_ANKZF1	ANKZF1	1771	192	104	108	803	489	832	576	54	118
15752_chr2_ENSG00000163516_ANKZF1	ANKZF1	878	120	57	48	435	276	578	251	43	93
15754_chr2_ENSG00000163516_ANKZF1	ANKZF1	1651	234	127	91	879	457	860	587	92	73
15755_chr2_ENSG00000163516_ANKZF1	ANKZF1	1366	147	85	54	540	454	537	227	72	98
15748_chr2_ENSG00000163516_ANKZF1	ANKZF1	1199	130	35	55	347	188	633	270	13	23
15757_chr2_ENSG00000163516_ANKZF1	ANKZF1	1796	173	101	62	723	590	827	395	47	103
15749_chr2_ENSG00000163516_ANKZF1	ANKZF1	1058	134	84	81	538	317	323	658	39	60
15753_chr2_ENSG00000163516_ANKZF1	ANKZF1	151	20	15	10	121	30	112	99	5	2
15750_chr2_ENSG00000163516_ANKZF1	ANKZF1	619	93	48	47	481	208	675	159	32	90
22986_chr16_ENSG00000103254_ANTKMT	ANTKMT	1486	175	68	77	644	443	697	471	42	81
22987_chr16_ENSG00000103254_ANTKMT	ANTKMT	772	134	74	43	467	206	302	524	27	114
5552_chr9_ENSG00000135046_ANXA1	ANXA1	1250	112	66	31	364	293	277	211	12	43
5555_chr9_ENSG00000135046_ANXA1	ANXA1	913	108	78	48	419	282	162	294	37	39
5557_chr9_ENSG00000135046_ANXA1	ANXA1	1104	113	51	63	450	224	49	210	59	55
5550_chr9_ENSG00000135046_ANXA1	ANXA1	1681	206	124	89	742	673	713	712	104	102
5553_chr9_ENSG00000135046_ANXA1	ANXA1	490	64	21	31	198	110	158	45	15	15
5548_chr9_ENSG00000135046_ANXA1	ANXA1	1149	106	59	59	471	412	592	127	39	41
5551_chr9_ENSG00000135046_ANXA1	ANXA1	1227	91	61	41	288	469	276	300	41	72
5549_chr9_ENSG00000135046_ANXA1	ANXA1	1085	131	73	43	530	322	471	496	51	46
5556_chr9_ENSG00000135046_ANXA1	ANXA1	1134	137	64	69	403	264	636	415	20	23
5554_chr9_ENSG00000135046_ANXA1	ANXA1	841	104	52	55	423	309	471	508	54	83
3352_chr4_ENSG00000109511_ANXA10	ANXA10	574	97	36	42	351	192	258	142	24	52
3357_chr4_ENSG00000109511_ANXA10	ANXA10	2274	231	114	106	982	390	419	633	37	81
3354_chr4_ENSG00000109511_ANXA10	ANXA10	592	53	12	19	108	90	183	69	18	15
3358_chr4_ENSG00000109511_ANXA10	ANXA10	639	68	43	32	215	196	242	435	42	32
3356_chr4_ENSG00000109511_ANXA10	ANXA10	3418	340	159	129	1139	983	909	721	77	142
3355_chr4_ENSG00000109511_ANXA10	ANXA10	935	79	42	51	466	172	117	62	19	33
3353_chr4_ENSG00000109511_ANXA10	ANXA10	151	34	27	10	145	80	17	56	20	11
3359_chr4_ENSG00000109511_ANXA10	ANXA10	692	132	52	40	490	231	651	112	29	69
18703_chr5_ENSG00000197043_ANXA6	ANXA6	1288	163	84	77	511	264	103	342	30	63
18701_chr5_ENSG00000197043_ANXA6	ANXA6	802	91	49	38	304	341	66	182	25	21
18700_chr5_ENSG00000197043_ANXA6	ANXA6	2554	254	136	107	1093	819	897	671	67	164
18705_chr5_ENSG00000197043_ANXA6	ANXA6	1196	105	70	46	477	270	364	408	32	73
18707_chr5_ENSG00000197043_ANXA6	ANXA6	1612	175	85	70	863	441	609	238	47	64
18708_chr5_ENSG00000197043_ANXA6	ANXA6	1438	193	94	87	707	499	475	620	62	121
18709_chr5_ENSG00000197043_ANXA6	ANXA6	2088	240	124	103	980	516	477	490	107	122
18706_chr5_ENSG00000197043_ANXA6	ANXA6	524	55	36	15	287	144	98	169	4	23
18704_chr5_ENSG00000197043_ANXA6	ANXA6	332	48	29	19	168	90	218	192	9	9
18702_chr5_ENSG00000197043_ANXA6	ANXA6	532	47	37	26	235	169	33	159	7	23
4300_chr17_ENSG00000131480_AOC2	AOC2	1236	151	91	71	509	332	377	453	50	78
4294_chr17_ENSG00000131480_AOC2	AOC2	1504	142	58	73	599	511	533	441	62	88
4298_chr17_ENSG00000131480_AOC2	AOC2	641	80	59	41	502	262	287	321	54	55
4302_chr17_ENSG00000131480_AOC2	AOC2	572	50	39	24	302	192	180	536	25	44
4296_chr17_ENSG00000131480_AOC2	AOC2	582	62	19	23	182	123	182	137	12	12
4301_chr17_ENSG00000131480_AOC2	AOC2	1502	193	114	97	985	506	423	712	63	150
4297_chr17_ENSG00000131480_AOC2	AOC2	1050	148	48	42	549	298	574	268	22	70
4299_chr17_ENSG00000131480_AOC2	AOC2	884	103	34	53	298	187	545	273	48	47
4295_chr17_ENSG00000131480_AOC2	AOC2	494	51	26	19	213	199	99	343	23	19
4303_chr17_ENSG00000131480_AOC2	AOC2	1236	124	70	66	430	306	583	427	33	95
8751_chr19_ENSG00000196961_AP2A1	AP2A1	154	21	18	12	96	88	30	194	8	17
8754_chr19_ENSG00000196961_AP2A1	AP2A1	1024	88	76	55	500	338	326	475	38	24
8755_chr19_ENSG00000196961_AP2A1	AP2A1	1532	177	107	68	689	409	930	633	46	111
8752_chr19_ENSG00000196961_AP2A1	AP2A1	1367	114	89	64	557	368	228	341	34	69
8750_chr19_ENSG00000196961_AP2A1	AP2A1	1134	137	80	62	441	369	650	487	73	79
8759_chr19_ENSG00000196961_AP2A1	AP2A1	543	64	44	21	276	175	387	102	28	71
8758_chr19_ENSG00000196961_AP2A1	AP2A1	687	83	55	44	457	145	300	59	37	92
8753_chr19_ENSG00000196961_AP2A1	AP2A1	1380	167	117	77	733	480	957	612	76	120
8756_chr19_ENSG00000196961_AP2A1	AP2A1	476	65	21	33	195	166	278	339	21	27
8757_chr19_ENSG00000196961_AP2A1	AP2A1	60	12	4	2	28	14	2	0	2	0
10562_chr17_ENSG00000006125_AP2B1	AP2B1	1266	132	80	57	516	309	361	413	33	37
10558_chr17_ENSG00000006125_AP2B1	AP2B1	1606	144	85	61	503	359	525	430	65	46
10561_chr17_ENSG00000006125_AP2B1	AP2B1	1673	154	84	50	572	308	110	222	26	36
10559_chr17_ENSG00000006125_AP2B1	AP2B1	672	78	49	39	317	232	315	303	7	52
10557_chr17_ENSG00000006125_AP2B1	AP2B1	1786	168	127	86	850	426	319	576	42	87
10563_chr17_ENSG00000006125_AP2B1	AP2B1	472	54	28	22	223	104	87	183	5	24
10556_chr17_ENSG00000006125_AP2B1	AP2B1	721	99	55	41	364	204	156	178	16	36
10560_chr17_ENSG00000006125_AP2B1	AP2B1	355	37	33	15	170	87	118	150	25	24
10565_chr17_ENSG00000006125_AP2B1	AP2B1	458	63	33	22	217	153	129	115	9	37
10564_chr17_ENSG00000006125_AP2B1	AP2B1	17	2	1	1	4	7	1	6	1	0
16017_chr3_ENSG00000161203_AP2M1	AP2M1	771	52	46	25	200	253	253	118	9	25
16025_chr3_ENSG00000161203_AP2M1	AP2M1	1089	120	84	48	526	318	334	301	42	47
16019_chr3_ENSG00000161203_AP2M1	AP2M1	2608	238	109	100	549	362	646	320	68	88
16016_chr3_ENSG00000161203_AP2M1	AP2M1	657	101	43	46	309	198	296	93	20	45
16024_chr3_ENSG00000161203_AP2M1	AP2M1	1826	196	111	83	769	473	291	215	50	61
16020_chr3_ENSG00000161203_AP2M1	AP2M1	567	75	34	28	164	102	194	22	21	19
16022_chr3_ENSG00000161203_AP2M1	AP2M1	1915	211	90	76	583	375	316	254	18	53
16021_chr3_ENSG00000161203_AP2M1	AP2M1	102	13	7	4	38	23	147	6	1	14
16023_chr3_ENSG00000161203_AP2M1	AP2M1	566	62	40	33	225	198	116	182	13	35
16018_chr3_ENSG00000161203_AP2M1	AP2M1	737	86	49	50	353	278	103	167	35	46
19484_chr19_ENSG00000042753_AP2S1	AP2S1	619	59	32	37	335	159	238	122	23	48
19487_chr19_ENSG00000042753_AP2S1	AP2S1	1033	95	43	49	283	312	403	393	21	32
19485_chr19_ENSG00000042753_AP2S1	AP2S1	756	71	37	38	314	100	281	132	22	43
19488_chr19_ENSG00000042753_AP2S1	AP2S1	765	91	50	46	392	183	143	151	40	40
19483_chr19_ENSG00000042753_AP2S1	AP2S1	1141	125	53	36	398	216	1055	196	22	63
19482_chr19_ENSG00000042753_AP2S1	AP2S1	760	68	30	35	170	189	345	151	16	27
19481_chr19_ENSG00000042753_AP2S1	AP2S1	1131	113	77	50	513	357	379	314	72	83
19486_chr19_ENSG00000042753_AP2S1	AP2S1	299	30	19	16	142	74	16	135	6	13
19480_chr19_ENSG00000042753_AP2S1	AP2S1	516	64	30	28	214	154	45	203	7	28
4860_chr5_ENSG00000132842_AP3B1	AP3B1	902	97	54	53	338	273	189	345	22	54
4856_chr5_ENSG00000132842_AP3B1	AP3B1	572	91	36	30	220	224	48	39	18	17
4862_chr5_ENSG00000132842_AP3B1	AP3B1	805	95	51	28	304	278	227	218	41	39
4858_chr5_ENSG00000132842_AP3B1	AP3B1	1373	63	64	41	365	289	187	505	34	71
4859_chr5_ENSG00000132842_AP3B1	AP3B1	2076	201	153	93	1044	653	397	697	63	109
4857_chr5_ENSG00000132842_AP3B1	AP3B1	152	14	7	6	92	121	67	40	2	1
23200_chr5_ENSG00000132842_AP3B1	AP3B1	157	9	8	5	45	13	25	5	6	2
4861_chr5_ENSG00000132842_AP3B1	AP3B1	291	36	21	8	148	78	188	73	22	28
4855_chr5_ENSG00000132842_AP3B1	AP3B1	356	40	27	16	223	182	105	280	7	35
23201_chr5_ENSG00000132842_AP3B1	AP3B1	37	14	12	0	36	23	5	4	2	2
4863_chr5_ENSG00000132842_AP3B1	AP3B1	176	22	6	8	53	55	4	143	6	20
11843_chr19_ENSG00000065000_AP3D1	AP3D1	918	87	57	29	467	314	261	221	47	67
11842_chr19_ENSG00000065000_AP3D1	AP3D1	786	79	52	38	461	251	304	448	44	66
11849_chr19_ENSG00000065000_AP3D1	AP3D1	314	59	27	10	105	130	295	266	21	19
11850_chr19_ENSG00000065000_AP3D1	AP3D1	1523	192	95	89	675	494	904	712	42	57
11844_chr19_ENSG00000065000_AP3D1	AP3D1	874	64	49	36	275	160	135	123	37	28
11848_chr19_ENSG00000065000_AP3D1	AP3D1	1692	140	50	44	402	350	327	329	48	33
11845_chr19_ENSG00000065000_AP3D1	AP3D1	925	104	81	57	522	263	199	295	26	35
11841_chr19_ENSG00000065000_AP3D1	AP3D1	2193	220	102	86	764	542	1112	417	71	93
11846_chr19_ENSG00000065000_AP3D1	AP3D1	1071	140	98	65	481	490	711	678	52	68
11847_chr19_ENSG00000065000_AP3D1	AP3D1	440	73	32	30	165	238	186	284	7	24
10678_chr8_ENSG00000070718_AP3M2	AP3M2	1161	157	106	75	500	256	665	799	39	61
10676_chr8_ENSG00000070718_AP3M2	AP3M2	506	68	33	17	230	176	52	358	23	21
10674_chr8_ENSG00000070718_AP3M2	AP3M2	1711	176	82	90	561	475	650	542	56	88
10681_chr8_ENSG00000070718_AP3M2	AP3M2	426	53	27	25	206	153	203	70	16	33
10673_chr8_ENSG00000070718_AP3M2	AP3M2	1080	130	77	52	468	271	303	511	23	84
10675_chr8_ENSG00000070718_AP3M2	AP3M2	974	139	70	55	494	242	609	376	47	37
10677_chr8_ENSG00000070718_AP3M2	AP3M2	1121	123	71	47	469	282	438	420	14	62
10682_chr8_ENSG00000070718_AP3M2	AP3M2	829	75	26	31	329	194	292	213	24	34
10679_chr8_ENSG00000070718_AP3M2	AP3M2	1299	148	108	62	1037	403	477	565	62	156
10680_chr8_ENSG00000070718_AP3M2	AP3M2	859	118	67	62	438	332	396	629	33	42
24676_chr14_ENSG00000100823_APEX1	APEX1	2129	212	127	96	882	501	813	685	76	133
24677_chr14_ENSG00000100823_APEX1	APEX1	873	89	51	36	443	237	46	166	19	43
24675_chr14_ENSG00000100823_APEX1	APEX1	1097	79	54	46	360	187	459	284	26	79
24672_chr14_ENSG00000100823_APEX1	APEX1	478	40	11	25	27	310	370	113	14	13
24674_chr14_ENSG00000100823_APEX1	APEX1	1091	106	87	48	626	377	330	570	29	64
24670_chr14_ENSG00000100823_APEX1	APEX1	1139	71	35	43	220	314	199	173	5	56
24673_chr14_ENSG00000100823_APEX1	APEX1	1217	73	41	37	266	228	125	356	14	48
24671_chr14_ENSG00000100823_APEX1	APEX1	581	53	41	24	338	133	214	127	21	20
24668_chr14_ENSG00000100823_APEX1	APEX1	845	98	37	46	428	187	111	347	42	29
24669_chr14_ENSG00000100823_APEX1	APEX1	281	16	11	10	116	57	23	141	3	7
6199_chrX_ENSG00000169188_APEX2	APEX2	1311	114	50	58	419	409	110	118	18	29
6204_chrX_ENSG00000169188_APEX2	APEX2	865	69	41	43	285	201	251	142	10	40
6198_chrX_ENSG00000169188_APEX2	APEX2	898	72	50	27	504	390	104	134	5	33
6200_chrX_ENSG00000169188_APEX2	APEX2	727	124	84	49	530	268	573	223	37	58
6201_chrX_ENSG00000169188_APEX2	APEX2	1062	92	70	41	333	357	267	248	21	16
6205_chrX_ENSG00000169188_APEX2	APEX2	994	95	85	41	517	417	182	186	18	49
6202_chrX_ENSG00000169188_APEX2	APEX2	277	35	30	20	202	118	138	7	3	10
6197_chrX_ENSG00000169188_APEX2	APEX2	437	31	30	10	102	87	10	81	3	3
6196_chrX_ENSG00000169188_APEX2	APEX2	241	12	18	12	65	26	7	7	10	10
6203_chrX_ENSG00000169188_APEX2	APEX2	118	9	0	1	13	12	2	0	0	0
3423_chr1_ENSG00000117362_APH1A	APH1A	2625	334	149	128	1128	782	1939	700	75	136
3425_chr1_ENSG00000117362_APH1A	APH1A	1955	239	144	83	894	537	593	500	69	125
3418_chr1_ENSG00000117362_APH1A	APH1A	940	125	94	40	486	446	548	329	43	49
3424_chr1_ENSG00000117362_APH1A	APH1A	2432	233	146	98	902	738	644	618	66	101
3422_chr1_ENSG00000117362_APH1A	APH1A	1439	121	50	63	492	366	733	225	29	56
3421_chr1_ENSG00000117362_APH1A	APH1A	1149	87	48	49	505	284	385	98	50	24
3419_chr1_ENSG00000117362_APH1A	APH1A	536	27	19	9	55	219	225	64	23	23
3426_chr1_ENSG00000117362_APH1A	APH1A	1168	112	72	46	556	336	440	433	20	80
22019_chr1_ENSG00000117362_APH1A	APH1A	1054	104	50	46	469	323	252	462	20	45
3420_chr1_ENSG00000117362_APH1A	APH1A	997	65	57	55	368	279	468	410	18	37
22022_chr1_ENSG00000117362_APH1A	APH1A	39	6	2	0	11	14	2	14	0	0
22021_chr1_ENSG00000117362_APH1A	APH1A	523	63	29	20	186	142	87	77	22	17
13251_chr19_ENSG00000105290_APLP1	APLP1	823	107	45	45	405	207	405	222	25	46
13243_chr19_ENSG00000105290_APLP1	APLP1	2683	239	117	104	759	578	709	890	87	82
13250_chr19_ENSG00000105290_APLP1	APLP1	1082	94	41	41	263	266	316	176	35	37
13249_chr19_ENSG00000105290_APLP1	APLP1	1319	133	58	59	340	288	216	185	31	46
13247_chr19_ENSG00000105290_APLP1	APLP1	1108	92	37	38	264	178	68	211	30	21
13244_chr19_ENSG00000105290_APLP1	APLP1	1137	100	39	31	399	198	429	384	29	35
13242_chr19_ENSG00000105290_APLP1	APLP1	306	40	29	15	110	128	32	142	16	7
13246_chr19_ENSG00000105290_APLP1	APLP1	336	41	31	14	226	113	79	213	2	12
13248_chr19_ENSG00000105290_APLP1	APLP1	705	70	36	29	380	315	223	174	9	16
13245_chr19_ENSG00000105290_APLP1	APLP1	210	15	14	9	62	43	16	71	2	3
17795_chr22_ENSG00000243811_APOBEC3D	APOBEC3D	1866	154	50	77	285	630	667	595	37	75
17789_chr22_ENSG00000243811_APOBEC3D	APOBEC3D	1529	156	87	77	565	550	665	462	45	64
17792_chr22_ENSG00000243811_APOBEC3D	APOBEC3D	1407	154	90	88	663	349	260	363	48	82
17786_chr22_ENSG00000243811_APOBEC3D	APOBEC3D	1459	218	97	68	607	355	381	330	53	49
17791_chr22_ENSG00000243811_APOBEC3D	APOBEC3D	610	63	41	25	257	190	195	200	10	21
17787_chr22_ENSG00000243811_APOBEC3D	APOBEC3D	1634	189	97	90	769	382	689	173	38	59
17794_chr22_ENSG00000243811_APOBEC3D	APOBEC3D	1297	130	90	61	500	415	373	610	39	35
17788_chr22_ENSG00000243811_APOBEC3D	APOBEC3D	898	122	60	66	425	283	223	352	32	34
17793_chr22_ENSG00000243811_APOBEC3D	APOBEC3D	1473	178	83	68	658	336	347	383	40	57
17790_chr22_ENSG00000243811_APOBEC3D	APOBEC3D	489	41	36	23	222	156	89	136	26	41
9160_chrX_ENSG00000184831_APOO	APOO	2331	273	138	117	1127	776	903	747	88	153
9162_chrX_ENSG00000184831_APOO	APOO	3141	340	185	160	1385	845	1662	1125	124	203
9155_chrX_ENSG00000184831_APOO	APOO	1300	137	82	37	550	447	574	400	49	122
9159_chrX_ENSG00000184831_APOO	APOO	561	74	38	29	260	209	238	110	19	27
9154_chrX_ENSG00000184831_APOO	APOO	603	80	38	37	337	180	284	183	15	33
9161_chrX_ENSG00000184831_APOO	APOO	1904	234	172	111	1172	726	992	863	125	187
9158_chrX_ENSG00000184831_APOO	APOO	1511	192	134	86	978	481	703	509	80	116
9156_chrX_ENSG00000184831_APOO	APOO	1139	119	83	53	529	419	729	546	49	74
9157_chrX_ENSG00000184831_APOO	APOO	1459	176	133	75	744	415	759	596	46	129
20751_chrX_ENSG00000184831_APOO	APOO	259	50	17	28	155	110	535	170	6	13
20750_chrX_ENSG00000184831_APOO	APOO	735	99	65	45	395	218	241	454	61	45
6136_chrX_ENSG00000155008_APOOL	APOOL	1370	172	68	58	491	300	301	302	53	46
6137_chrX_ENSG00000155008_APOOL	APOOL	769	102	44	22	356	201	293	251	13	58
6133_chrX_ENSG00000155008_APOOL	APOOL	1618	182	72	86	534	575	467	341	64	83
6134_chrX_ENSG00000155008_APOOL	APOOL	537	83	32	24	199	221	183	349	18	25
6135_chrX_ENSG00000155008_APOOL	APOOL	63	5	0	3	22	19	49	7	0	4
5201_chr9_ENSG00000137074_APTX	APTX	734	58	41	21	170	151	121	133	7	41
5197_chr9_ENSG00000137074_APTX	APTX	1789	194	104	78	726	419	422	476	82	71
5198_chr9_ENSG00000137074_APTX	APTX	800	95	45	40	300	229	425	277	21	40
5194_chr9_ENSG00000137074_APTX	APTX	598	71	60	35	317	206	80	264	40	65
5192_chr9_ENSG00000137074_APTX	APTX	2086	266	117	107	891	642	495	446	75	128
5200_chr9_ENSG00000137074_APTX	APTX	384	44	21	13	193	158	482	132	13	54
5196_chr9_ENSG00000137074_APTX	APTX	699	67	41	52	401	223	128	254	23	45
5193_chr9_ENSG00000137074_APTX	APTX	1248	136	52	51	345	237	389	216	32	66
5195_chr9_ENSG00000137074_APTX	APTX	1176	187	53	58	538	453	438	323	37	41
5199_chr9_ENSG00000137074_APTX	APTX	152	18	6	5	57	86	7	63	3	5
4437_chr1_ENSG00000143595_AQP10	AQP10	1030	107	71	59	503	287	452	613	37	49
24341_chr1_ENSG00000143595_AQP10	AQP10	1069	70	29	35	244	213	496	130	22	52
4444_chr1_ENSG00000143595_AQP10	AQP10	1423	203	97	78	754	450	521	397	55	91
24339_chr1_ENSG00000143595_AQP10	AQP10	1192	122	62	59	517	271	49	174	36	49
24342_chr1_ENSG00000143595_AQP10	AQP10	1070	144	45	38	225	320	533	226	30	37
4436_chr1_ENSG00000143595_AQP10	AQP10	692	54	24	19	130	121	76	156	4	21
4438_chr1_ENSG00000143595_AQP10	AQP10	1070	94	51	50	383	322	783	307	32	39
4439_chr1_ENSG00000143595_AQP10	AQP10	1640	188	92	63	802	567	276	280	43	93
24343_chr1_ENSG00000143595_AQP10	AQP10	584	77	36	35	278	265	300	212	25	20
24340_chr1_ENSG00000143595_AQP10	AQP10	446	26	22	12	101	150	286	144	8	33
7114_chr9_ENSG00000165272_AQP3	AQP3	850	81	54	26	413	203	350	384	26	64
7109_chr9_ENSG00000165272_AQP3	AQP3	867	92	57	23	228	290	567	210	29	32
7111_chr9_ENSG00000165272_AQP3	AQP3	928	101	47	47	330	342	172	486	35	39
7117_chr9_ENSG00000165272_AQP3	AQP3	425	52	21	23	134	103	413	98	14	19
7116_chr9_ENSG00000165272_AQP3	AQP3	257	45	19	21	128	139	353	199	4	29
7108_chr9_ENSG00000165272_AQP3	AQP3	1126	109	69	55	641	314	432	359	43	99
7110_chr9_ENSG00000165272_AQP3	AQP3	606	68	38	20	257	214	167	228	9	58
7115_chr9_ENSG00000165272_AQP3	AQP3	925	82	39	36	254	159	261	142	22	27
7113_chr9_ENSG00000165272_AQP3	AQP3	329	40	26	19	192	102	124	110	16	16
7112_chr9_ENSG00000165272_AQP3	AQP3	655	61	50	23	227	212	181	180	13	32
2817_chr16_ENSG00000103375_AQP8	AQP8	712	100	48	40	494	376	488	482	44	61
2816_chr16_ENSG00000103375_AQP8	AQP8	1287	132	80	72	602	423	316	349	58	104
2810_chr16_ENSG00000103375_AQP8	AQP8	1334	136	97	91	469	520	541	591	59	93
2813_chr16_ENSG00000103375_AQP8	AQP8	2203	234	135	96	862	667	976	854	58	160
2812_chr16_ENSG00000103375_AQP8	AQP8	1677	192	131	68	746	504	969	688	119	111
2809_chr16_ENSG00000103375_AQP8	AQP8	671	40	20	27	188	116	42	137	17	12
2815_chr16_ENSG00000103375_AQP8	AQP8	1317	191	90	55	584	337	572	346	52	65
2808_chr16_ENSG00000103375_AQP8	AQP8	608	94	53	47	349	299	193	383	28	37
2814_chr16_ENSG00000103375_AQP8	AQP8	576	70	47	48	353	229	131	180	20	32
2811_chr16_ENSG00000103375_AQP8	AQP8	347	44	28	15	137	68	166	214	6	3
3441_chr15_ENSG00000103569_AQP9	AQP9	2189	261	162	148	893	667	535	938	139	170
3433_chr15_ENSG00000103569_AQP9	AQP9	1152	160	98	72	522	367	704	328	52	45
3440_chr15_ENSG00000103569_AQP9	AQP9	935	86	38	50	331	183	157	154	43	37
3438_chr15_ENSG00000103569_AQP9	AQP9	715	102	49	39	514	160	182	242	14	27
3442_chr15_ENSG00000103569_AQP9	AQP9	590	70	37	14	242	81	465	139	10	15
3439_chr15_ENSG00000103569_AQP9	AQP9	719	86	62	21	377	219	354	245	15	22
3435_chr15_ENSG00000103569_AQP9	AQP9	1133	124	70	46	571	246	279	357	28	40
3436_chr15_ENSG00000103569_AQP9	AQP9	384	72	66	40	417	233	342	358	22	53
3434_chr15_ENSG00000103569_AQP9	AQP9	497	86	49	36	232	199	198	317	32	31
3437_chr15_ENSG00000103569_AQP9	AQP9	1299	132	76	60	543	335	471	304	27	43
461_chrX_ENSG00000078061_ARAF	ARAF	1268	139	106	76	552	369	442	933	50	66
464_chrX_ENSG00000078061_ARAF	ARAF	1010	100	74	50	497	307	569	249	26	56
462_chrX_ENSG00000078061_ARAF	ARAF	628	82	43	30	277	184	206	138	23	18
458_chrX_ENSG00000078061_ARAF	ARAF	1438	215	115	107	839	443	785	737	90	114
463_chrX_ENSG00000078061_ARAF	ARAF	1327	151	112	71	723	353	114	355	25	75
459_chrX_ENSG00000078061_ARAF	ARAF	1657	144	130	58	825	721	293	465	40	72
457_chrX_ENSG00000078061_ARAF	ARAF	1233	120	70	49	547	265	477	390	32	59
455_chrX_ENSG00000078061_ARAF	ARAF	533	53	23	30	225	106	238	86	0	21
456_chrX_ENSG00000078061_ARAF	ARAF	248	28	20	12	148	86	180	124	3	10
460_chrX_ENSG00000078061_ARAF	ARAF	175	16	3	5	49	35	135	23	8	17
23124_chr7_ENSG00000004059_ARF5	ARF5	1398	179	145	66	895	593	678	1148	61	107
23131_chr7_ENSG00000004059_ARF5	ARF5	1177	99	54	58	311	487	345	511	29	57
23125_chr7_ENSG00000004059_ARF5	ARF5	2118	194	91	97	456	730	865	304	64	131
23123_chr7_ENSG00000004059_ARF5	ARF5	1129	144	87	76	706	415	407	210	35	68
23130_chr7_ENSG00000004059_ARF5	ARF5	1713	127	81	54	425	622	532	371	90	67
23129_chr7_ENSG00000004059_ARF5	ARF5	1240	111	53	42	379	366	256	208	16	69
23126_chr7_ENSG00000004059_ARF5	ARF5	1848	200	105	84	651	413	824	442	51	73
23127_chr7_ENSG00000004059_ARF5	ARF5	587	53	43	41	193	206	199	63	23	15
23122_chr7_ENSG00000004059_ARF5	ARF5	955	112	62	45	404	214	285	334	30	53
23128_chr7_ENSG00000004059_ARF5	ARF5	306	64	40	23	247	155	278	218	28	45
1197_chr20_ENSG00000101246_ARFRP1	ARFRP1	571	27	21	14	87	198	54	256	9	9
1193_chr20_ENSG00000101246_ARFRP1	ARFRP1	1688	136	60	57	572	491	442	202	32	96
1196_chr20_ENSG00000101246_ARFRP1	ARFRP1	1286	95	44	42	288	286	408	361	23	35
1194_chr20_ENSG00000101246_ARFRP1	ARFRP1	1126	81	35	55	302	303	395	294	49	39
1195_chr20_ENSG00000101246_ARFRP1	ARFRP1	582	37	20	21	129	149	23	126	8	12
3446_chr6_ENSG00000118520_ARG1	ARG1	1517	197	88	80	805	296	859	486	70	69
3449_chr6_ENSG00000118520_ARG1	ARG1	1356	158	82	50	500	583	600	803	51	107
3445_chr6_ENSG00000118520_ARG1	ARG1	781	103	58	38	355	132	614	135	34	29
3443_chr6_ENSG00000118520_ARG1	ARG1	1387	157	104	31	709	385	701	397	24	68
3448_chr6_ENSG00000118520_ARG1	ARG1	1616	213	141	86	757	405	636	464	75	83
3444_chr6_ENSG00000118520_ARG1	ARG1	851	105	66	45	465	158	105	276	31	54
3447_chr6_ENSG00000118520_ARG1	ARG1	841	110	54	31	440	162	21	15	12	50
639_chr14_ENSG00000081181_ARG2	ARG2	2150	290	141	100	1139	489	882	713	51	147
641_chr14_ENSG00000081181_ARG2	ARG2	1176	131	77	59	560	392	303	441	43	121
637_chr14_ENSG00000081181_ARG2	ARG2	1982	248	126	93	980	611	806	949	72	118
643_chr14_ENSG00000081181_ARG2	ARG2	1184	149	83	86	736	332	644	334	38	82
635_chr14_ENSG00000081181_ARG2	ARG2	1495	175	82	62	701	375	578	353	34	62
634_chr14_ENSG00000081181_ARG2	ARG2	805	85	70	29	354	216	173	117	23	65
636_chr14_ENSG00000081181_ARG2	ARG2	1524	157	119	83	805	425	305	583	43	57
642_chr14_ENSG00000081181_ARG2	ARG2	929	107	71	51	505	270	347	192	28	37
638_chr14_ENSG00000081181_ARG2	ARG2	841	87	39	43	421	160	272	316	25	18
[truncated: 19,069 more rows]
